# Supplementary material for: MAPK Pathways Coordinate Stress Adaptation by Mobilizing Specialized Gene Modules in Entomopathogenic Fungus Beauveria bassiana
Source: J Fungi (Basel). 2025 Nov 27;11(12):839. doi: 10.3390/jof11120839 (PMC12734328; doi:10.3390/jof11120839)
Supplement: Supplementary file 1 [file jof-11-00839-s001.zip]

Archive with 2 entries (2 files):
- Figure S1.pdf
- jof-3835004-Tables.xlsx
