# Supplementary material for: MAPK Pathways Coordinate Stress Adaptation by Mobilizing Specialized Gene Modules in Entomopathogenic Fungus Beauveria bassiana
Source: J Fungi (Basel). 2025 Nov 27;11(12):839. doi: 10.3390/jof11120839 (PMC12734328; doi:10.3390/jof11120839)
Supplement: Supplementary file 1 [file jof-11-00839-s001.zip › jof-3835004-Tables.xlsx]

## Sheet: Table.S1
Table.S1. Oligonucleotides used in this study
Paired primers	Sequence (5'–3')	Remarks
RT-PCR and real-time RT-PCR
Actin-F	TTGGTGCGAAACTTCAGCGTCTAGTC	RT-PCR analysis of actin
Actin-R	TCCAGCAAATGTGGATCTCCAAGCAG
BBA_01294-F	CGCTGTTTGCGTTTGTCACACC	qRT-PCR analysis of gene BBA_01294
BBA_01294-R	TGCCGTTGAACGACTTGAGGAC
BBA_00889-F	CAAGTCATGACCGATGCCATGC	qRT-PCR analysis of gene BBA_00889
BBA_00889-R	AGCTCATCACCCGCATTCTTGG
BBA_04972-F	CGTTGGCAATGGTGCTTGCTTC	qRT-PCR analysis of gene BBA_04972
BBA_04972-R	ATGTCGCCATAGATGCCCATGC
BBA_08551-F	TCGATACCATTCAGCGCCTCAAC	qRT-PCR analysis of gene BBA_08551
BBA_08551-R	TGAAGAGCTGGAGCAGATAGCC
BBA_07277-F	AAACATCACCGCCCTTGATCCC	qRT-PCR analysis of gene BBA_07277
BBA_07277-R	ACCATCGCCAGGGATGACAAAC
BBA_03790-F	TCAGCGCCAATCAAGCTTACGG	qRT-PCR analysis of gene BBA_03790
BBA_03790-R	AAGAGGCGAGATACGTGGGATG
BBA_06693-F	GAACCTGTTGTCGCTGTTTGGC	qRT-PCR analysis of gene BBA_06693
BBA_06693-R	TGGGAATCAGCGTCGTGTTGAAG
BBA_06336-F	AACAACCGTCTTCGCATCTACCG	qRT-PCR analysis of gene BBA_06336
BBA_06336-R	TGGCAACCACGTTCACAGATCC

## Sheet: Table.S2
DEG class	Gene_ID	WT(Sob0.5/nor)	∆Hog1(Sob0.5/nor)	Regulation	Protein_name
SOB_0.5	BBA_01294	0.0529471	5.97618	UP	zinc/iron transporter protein
SOB_0.5	BBA_00889	0.474764	5.16242	UP	5'-nucleotidase domain-containing protein
SOB_0.5	BBA_04618	-0.166827	4.97267	UP	glucose-methanol-choline (gmc) oxidoreductase
SOB_0.5	BBA_02338	0.380899	4.63178	UP	hypothetical protein
SOB_0.5	BBA_03668	0.332152	4.51922	UP	hypothetical protein
SOB_0.5	BBA_02529	-0.129427	4.26251	UP	DNase1 protein
SOB_0.5	BBA_00057	-0.281928	4.16365	UP	hypothetical protein
SOB_0.5	BBA_07358	-0.344892	4.0619	UP	hypothetical protein
SOB_0.5	BBA_03110	-2.81949	4.05397	UP	OPT oligopeptide transporter
SOB_0.5	BBA_06509	-0.0920322	3.80385	UP	fic/DOC family protein
SOB_0.5	BBA_04753	-0.010823	3.77863	UP	Concanavalin A-like lectin/glucanase
SOB_0.5	BBA_06743	-3.04906	3.65869	UP	hypothetical protein
SOB_0.5	BBA_02374	-3.23432	3.63785	UP	metalloprotease-like protein
SOB_0.5	BBA_00646	-0.136191	3.58381	UP	hypothetical protein
SOB_0.5	BBA_05345	-0.385405	3.57403	UP	Acyl-CoA N-acyltransferase
SOB_0.5	BBA_08505	0.194529	3.32469	UP	subtilase-like protein
SOB_0.5	BBA_09897	-0.347093	3.30666	UP	FluG domain-containing protein
SOB_0.5	BBA_06346	-4.4528	3.30646	UP	oxaloacetate acetylhydrolase
SOB_0.5	BBA_05347	-0.40179	3.17235	UP	Ncp1-like protein
SOB_0.5	BBA_03310	0.0217364	3.15226	UP	hypothetical protein
SOB_0.5	BBA_06273	-3.56378	3.13806	UP	OPT oligopeptide transporter
SOB_0.5	BBA_00671	0.0451555	3.08035	UP	PLAC8 family protein
SOB_0.5	BBA_09825	0.252096	3.00592	UP	polyketide synthase
SOB_0.5	BBA_08875	-2.05632	2.9684	UP	ferric reductase like transmembrane component
SOB_0.5	BBA_06201	0.0481759	2.91292	UP	hypothetical protein
SOB_0.5	BBA_08183	0.0196869	2.89813	UP	laccase 2
SOB_0.5	BBA_09236	-0.25929	2.88869	UP	hypothetical protein
SOB_0.5	BBA_05393	0.444756	2.8804	UP	thioesterase family protein
SOB_0.5	BBA_09145	-0.360119	2.84136	UP	ABC transporter
SOB_0.5	BBA_04866	0.0308023	2.7942	UP	finger protein AZF1
SOB_0.5	BBA_04094	0.474672	2.77687	UP	Alg9-like mannosyltransferase
SOB_0.5	BBA_06270	-3.4054	2.77357	UP	chitosanase precursor
SOB_0.5	BBA_08179	-0.236684	2.76824	UP	polyketide synthase
SOB_0.5	BBA_00888	0.492858	2.75398	UP	indoleamine 2%2C3-dioxygenase
SOB_0.5	BBA_04271	-0.123508	2.71365	UP	pheromone receptor
SOB_0.5	BBA_07592	0.0728817	2.71362	UP	C6 transcription factor
SOB_0.5	BBA_08744	-2.83127	2.71089	UP	aspartokinase-like protein
SOB_0.5	BBA_02446	0.449095	2.66332	UP	ice nucleation protein
SOB_0.5	BBA_09344	0.325667	2.65832	UP	hypothetical protein
SOB_0.5	BBA_04059	-0.0239881	2.62799	UP	GPI anchored serine-threonine rich protein
SOB_0.5	BBA_09373	-2.63238	2.58446	UP	inorganic pyrophosphatase
SOB_0.5	BBA_08257	-0.401087	2.55966	UP	choline transport protein
SOB_0.5	BBA_03202	-0.0494966	2.50156	UP	phospholipase C PLC-C
SOB_0.5	BBA_04068	0.167134	2.46576	UP	Choline transporter
SOB_0.5	BBA_02365	0.0178171	2.4405	UP	hypothetical protein
SOB_0.5	BBA_00335	-0.0448249	2.42519	UP	SUR7 protein
SOB_0.5	BBA_05061	0.028445	2.42039	UP	major facilitator superfamily transporter
SOB_0.5	BBA_09106	-3.07247	2.40861	UP	hypothetical protein
SOB_0.5	BBA_07591	0.408005	2.39741	UP	mitochondrial enoyl reductase
SOB_0.5	BBA_03427	-0.133896	2.37556	UP	tricarballylate dehydrogenase
SOB_0.5	BBA_03428	0.166233	2.37539	UP	hydroxymethylglutaryl-CoA synthase
SOB_0.5	BBA_06548	-0.403602	2.37207	UP	transient receptor potential (TRP) ion channel
SOB_0.5	BBA_00109	0.201054	2.34943	UP	RfeD protein
SOB_0.5	BBA_06347	-0.127218	2.34794	UP	DUF1275 domain protein
SOB_0.5	BBA_03900	0.128517	2.32108	UP	RTA1 domain protein%2C putative
SOB_0.5	BBA_01910	-2.98097	2.31183	UP	hypothetical protein
SOB_0.5	BBA_03721	-0.258552	2.30849	UP	alkaline phosphatase
SOB_0.5	BBA_05016	0.161265	2.30398	UP	integral membrane protein pth11
SOB_0.5	BBA_00247	0.155658	2.28568	UP	hypothetical protein
SOB_0.5	BBA_02423	0.29993	2.26961	UP	hypothetical protein
SOB_0.5	BBA_04886	0.351164	2.26606	UP	hypothetical protein
SOB_0.5	BBA_08386	0.0152603	2.26517	UP	pyruvate decarboxylase
SOB_0.5	BBA_01121	-0.0490231	2.26235	UP	DNA repair helicase rad25
SOB_0.5	BBA_07036	0.385762	2.22533	UP	hypothetical protein
SOB_0.5	BBA_01302	-0.366139	2.2232	UP	Zinc finger%2C H2C2-type%2C histone UAS binding protein
SOB_0.5	BBA_09863	-0.221632	2.2175	UP	hypothetical protein
SOB_0.5	BBA_03030	-0.207364	2.19678	UP	MFS multidrug transporter
SOB_0.5	BBA_06747	-0.114964	2.18576	UP	adenosine-deaminase domain-containing protein
SOB_0.5	BBA_02719	0.204403	2.1757	UP	hypothetical protein
SOB_0.5	BBA_08154	-0.129967	2.16331	UP	NUDIX domain-containing protein
SOB_0.5	BBA_09785	0.431831	2.14973	UP	3-hydroxybutyryl-CoA dehydratase
SOB_0.5	BBA_05007	-0.464574	2.14263	UP	glycosyltransferase family 4
SOB_0.5	BBA_05453	0.0313379	2.1398	UP	involucrin repeat protein
SOB_0.5	BBA_00971	0.433611	2.13585	UP	stress response element binding protein
SOB_0.5	BBA_00566	0.21082	2.12661	UP	hypothetical protein
SOB_0.5	BBA_05820	0.49114	2.12234	UP	C6 transcription factor%2C putative
SOB_0.5	BBA_02870	0.106212	2.10884	UP	DUF323 domain-containing protein
SOB_0.5	BBA_09906	0.139418	2.10426	UP	hypothetical protein
SOB_0.5	BBA_02102	-0.109659	2.10012	UP	transcription factor btf3
SOB_0.5	BBA_03997	-0.233398	2.08648	UP	flavin-containing amine oxidase
SOB_0.5	BBA_07986	0.314854	2.08225	UP	mitochondrial import protein MMP37
SOB_0.5	BBA_07489	-2.24832	2.08064	UP	hypothetical protein
SOB_0.5	BBA_07580	0.389744	2.07546	UP	FAD-linked sulfhydryl oxidase ERV2
SOB_0.5	BBA_06510	0.285752	2.07119	UP	YTP1-like protein
SOB_0.5	BBA_08909	0.128242	2.06836	UP	BZIP transcription factor
SOB_0.5	BBA_01148	-0.0657994	2.06657	UP	hypothetical protein
SOB_0.5	BBA_04040	0.317158	2.05259	UP	MFS monocarboxylate transporter
SOB_0.5	BBA_09162	-0.0617389	2.03924	UP	LipA and NB-ARC domain protein
SOB_0.5	BBA_04752	0.0390167	2.03916	UP	glutamic acid rich protein
SOB_0.5	BBA_03679	0.416646	2.03063	UP	hypothetical protein
SOB_0.5	BBA_04165	0.0769552	2.0229	UP	toxD-like zinc binding oxidoreductase
SOB_0.5	BBA_00903	0.411057	2.02123	UP	ribosome biogenesis protein Rix1
SOB_0.5	BBA_07766	-4.04347	2.00901	UP	endothiapepsin-like protein
SOB_0.5	BBA_06740	0.41761	2.0089	UP	hypothetical protein
SOB_0.5	BBA_08527	-4.09709	2.00839	UP	hypothetical protein
SOB_0.5	BBA_03680	0.076256	2.00461	UP	hypothetical protein
SOB_0.5	BBA_02339	-2.20351	2.00147	UP	taurine catabolism dioxygenase TauD
SOB_0.5	BBA_07743	-4.20849	2.00077	UP	serine peptidase%2C putative
SOB_0.5	BBA_07973	-2.24927	0.499144	UP	hypothetical protein
SOB_0.5	BBA_00992	-3.57803	0.492065	UP	tat pathway signal sequence
SOB_0.5	BBA_08057	-2.93366	0.464706	UP	6-hydroxy-D-nicotine oxidase
SOB_0.5	BBA_00443	-3.91379	0.45993	UP	cuticle-degrading protease bassiasin I precursor
SOB_0.5	BBA_00916	-2.29292	0.458899	UP	hypothetical protein
SOB_0.5	BBA_00265	-3.96993	0.456232	UP	morphogenesis protein
SOB_0.5	BBA_09744	-2.16006	0.447846	UP	O-methyltransferase-like protein
SOB_0.5	BBA_01415	-2.35393	0.445995	UP	hypothetical protein
SOB_0.5	BBA_07926	-2.94862	0.432484	UP	NADPH oxidase
SOB_0.5	BBA_09142	-3.34372	0.43057	UP	hypothetical protein
SOB_0.5	BBA_02707	-2.62353	0.398253	UP	hypothetical protein
SOB_0.5	BBA_07286	-4.46754	0.391222	UP	Phosphoesterase-like protein
SOB_0.5	BBA_00944	-2.60846	0.384045	UP	nitrite transporter
SOB_0.5	BBA_10041	-3.55877	0.382768	UP	hemolysin-III family protein
SOB_0.5	BBA_07464	-3.47792	0.381869	UP	hypothetical protein
SOB_0.5	BBA_00292	-2.23418	0.37362	UP	WD domain-containing protein
SOB_0.5	BBA_03610	-2.26314	0.365162	UP	hypothetical protein
SOB_0.5	BBA_06533	-3.46285	0.363078	UP	alcohol oxidase
SOB_0.5	BBA_01334	-2.35717	0.338195	UP	large conductance mechanosensitive channel protein
SOB_0.5	BBA_09597	-3.99306	0.317543	UP	oxidoreductase%2C short chain dehydrogenase/reductase family protein
SOB_0.5	BBA_04599	-2.02801	0.313698	UP	origin recognition complex subunit 6
SOB_0.5	BBA_08283	-2.83327	0.304571	UP	hypothetical protein
SOB_0.5	BBA_02318	-2.00304	0.3028	UP	Ser/Thr protein phosphatase family protein
SOB_0.5	BBA_00319	-4.64547	0.295778	UP	Peptidase S8
SOB_0.5	BBA_02644	-2.16235	0.283364	UP	Ncp1-like protein
SOB_0.5	BBA_02952	-2.37181	0.280738	UP	RTA1 domain-containing protein
SOB_0.5	BBA_00235	-3.80117	0.27784	UP	peptidase A4 family protein
SOB_0.5	BBA_02590	-2.64285	0.262964	UP	hypothetical protein
SOB_0.5	BBA_00262	-2.10216	0.255064	UP	tRNA(His) guanylyltransferase
SOB_0.5	BBA_05622	-2.37523	0.24609	UP	DSBA-like thioredoxin domain-containing protein
SOB_0.5	BBA_04901	-2.4891	0.245357	UP	hypothetical protein
SOB_0.5	BBA_01974	-2.24058	0.238569	UP	rhodanese-like domain-containing protein
SOB_0.5	BBA_05759	-2.73291	0.227801	UP	hypothetical protein
SOB_0.5	BBA_02419	-3.15772	0.226137	UP	adhesin protein Mad1
SOB_0.5	BBA_00603	-2.49552	0.212223	UP	AMP-binding enzyme
SOB_0.5	BBA_06123	-3.19654	0.203145	UP	DUF124 domain-containing protein
SOB_0.5	BBA_02670	-4.06775	0.198763	UP	hypothetical protein
SOB_0.5	BBA_05482	-2.60452	0.197302	UP	hypothetical protein
SOB_0.5	BBA_03746	-2.3471	0.195736	UP	protein phosphatase 2C
SOB_0.5	BBA_04241	-4.1727	0.193611	UP	phosphoesterase-like protein
SOB_0.5	BBA_04959	-2.15115	0.184531	UP	MedA-like protein
SOB_0.5	BBA_07559	-2.78693	0.181376	UP	putative aspartate protease
SOB_0.5	BBA_03222	-2.25173	0.173209	UP	serine/threonine protein kinase
SOB_0.5	BBA_03078	-2.08519	0.171389	UP	Cytochrome P450 CYP68N1
SOB_0.5	BBA_05179	-2.64537	0.165895	UP	nonribosomal siderophore peptide synthase SidC
SOB_0.5	BBA_04288	-4.03911	0.165844	UP	hypothetical protein
SOB_0.5	BBA_04607	-5.35702	0.164058	UP	hypothetical protein
SOB_0.5	BBA_05929	-3.84485	0.154448	UP	WSC domain-containing protein
SOB_0.5	BBA_06285	-2.06069	0.15211	UP	allergen Asp f 4
SOB_0.5	BBA_01536	-3.10032	0.150558	UP	hypothetical protein
SOB_0.5	BBA_05606	-2.06257	0.149686	UP	short chain dehydrogenase
SOB_0.5	BBA_03935	-4.49281	0.142111	UP	hypothetical protein
SOB_0.5	BBA_04498	-2.16921	0.135523	UP	putative sugar transporter
SOB_0.5	BBA_08993	-2.04494	0.130067	UP	conidial pigment biosynthesis scytalone dehydratase Arp1
SOB_0.5	BBA_01662	-2.18025	0.117282	UP	NUDIX domain-containing protein
SOB_0.5	BBA_04791	-2.56034	0.111621	UP	hypothetical protein
SOB_0.5	BBA_03440	-3.93789	0.103438	UP	hypothetical protein
SOB_0.5	BBA_07716	-3.46807	0.103367	UP	serine/threonine kinase
SOB_0.5	BBA_03835	-2.11365	0.102353	UP	NAD dependent epimerase/dehydratase
SOB_0.5	BBA_05788	-2.05236	0.0971844	UP	feruloyl esterase B precursor
SOB_0.5	BBA_02079	-2.19538	0.0904851	UP	hypothetical protein
SOB_0.5	BBA_01499	-2.08179	0.0762646	UP	nitrate assimilation regulatory protein nirA
SOB_0.5	BBA_05654	-2.32139	0.0738607	UP	OsmC-like protein
SOB_0.5	BBA_03312	-2.48089	0.0704397	UP	transcription factor MBP1
SOB_0.5	BBA_09161	-2.13823	0.0621247	UP	NACHT and WD domain protein
SOB_0.5	BBA_07725	-2.18413	0.0615528	UP	AMI1 protein
SOB_0.5	BBA_08853	-3.8454	0.0555644	UP	transcriptional regulator
SOB_0.5	BBA_06121	-2.00506	0.0539173	UP	C2H2 finger domain-containing protein
SOB_0.5	BBA_03790	-2.67334	0.0516925	UP	hypothetical protein
SOB_0.5	BBA_00995	-2.59929	0.0387591	UP	sucrose transporter
SOB_0.5	BBA_01980	-2.11379	0.0291129	UP	fungal specific transcription factor
SOB_0.5	BBA_03910	-2.9896	0.027919	UP	oxidoreductase FAD-binding domain-containing protein
SOB_0.5	BBA_05858	-2.3645	0.0193264	UP	glycosyl hydrolase family 47 protein
SOB_0.5	BBA_06090	-2.00307	0.0155776	UP	aminodeoxychorismate lyase
SOB_0.5	BBA_07717	-4.20715	0.0149611	UP	hypothetical protein
SOB_0.5	BBA_07664	-2.42322	0.0114505	UP	stearoyl-CoA desaturase
SOB_0.5	BBA_09596	-4.01621	0.0107109	UP	succinate dehydrogenase cytochrome b subunit
SOB_0.5	BBA_02505	-3.73136	0.00706375	UP	homeobox domain-containing protein
SOB_0.5	BBA_07084	-2.08448	0.00621593	UP	Isochorismatase-like protein
SOB_0.5	BBA_10177	-3.01803	0.00204155	UP	phosphatidylserine decarboxylase
SOB_0.5	BBA_00470	-4.23097	0	UP	ATP-grasp enzyme-like protein
SOB_0.5	BBA_04608	-4.52991	0	UP	hypothetical protein
SOB_0.5	BBA_04116	-2.27377	-0.0171499	UP	fork head domain-containing protein
SOB_0.5	BBA_01583	-2.53059	-0.0227632	UP	metalloregulatory protein
SOB_0.5	BBA_09864	-2.05395	-0.0392514	UP	phenol acid carboxylase%2C putative
SOB_0.5	BBA_00939	-2.35041	-0.0394117	UP	basic proline-rich protein
SOB_0.5	BBA_04314	-2.25427	-0.0431628	UP	alpha-N-acetylglucosaminidase%2C putative
SOB_0.5	BBA_04845	-2.07354	-0.0468084	UP	hypothetical protein
SOB_0.5	BBA_07505	-4.24426	-0.0487732	UP	peptidase A4 family protein
SOB_0.5	BBA_02579	-3.54727	-0.052248	UP	beta-glucuronidase
SOB_0.5	BBA_07340	-2.735	-0.0554735	UP	monocarboxylate permease-like protein
SOB_0.5	BBA_05579	-2.22148	-0.06063	UP	UPF0311 protein
SOB_0.5	BBA_03463	-3.15228	-0.0612461	UP	acid phosphatase
SOB_0.5	BBA_08592	-2.16448	-0.0631841	UP	wd-repeat protein
SOB_0.5	BBA_08498	-3.73355	-0.0671494	UP	endonuclease/exonuclease/phosphatase family
SOB_0.5	BBA_07471	-2.76778	-0.0693516	UP	acyl-CoA dehydrogenase
SOB_0.5	BBA_07086	-2.60358	-0.0720496	UP	hypothetical protein
SOB_0.5	BBA_06991	-2.28094	-0.0787036	UP	alcohol dehydrogenase GroES-like domain-containing protein
SOB_0.5	BBA_00346	-2.61411	-0.0787091	UP	fructosyl amino acid oxidase
SOB_0.5	BBA_09599	-2.87053	-0.0854165	UP	alcohol dehydrogenase GroES-like domain-containing protein
SOB_0.5	BBA_02482	-4.41529	-0.0903842	UP	carboxypeptidase Y
SOB_0.5	BBA_10064	-2.4727	-0.0980678	UP	amino acid permease
SOB_0.5	BBA_08045	-3.91626	-0.0982094	UP	hypothetical protein
SOB_0.5	BBA_03229	-2.67903	-0.100128	UP	hypothetical protein
SOB_0.5	BBA_02659	-2.80611	-0.10347	UP	replication factor C
SOB_0.5	BBA_06700	-3.46617	-0.104608	UP	alkaline serine protease AorO
SOB_0.5	BBA_05442	-2.07198	-0.105014	UP	CAP-Gly domain-containing protein
SOB_0.5	BBA_08235	-2.45829	-0.1072	UP	sialidase-like protein
SOB_0.5	BBA_02277	-4.10272	-0.111112	UP	Ser/Thr protein phosphatase family protein
SOB_0.5	BBA_08082	-2.03333	-0.116191	UP	Golgi traffic protein SFT2%2C putative
SOB_0.5	BBA_06008	-3.8727	-0.118815	UP	FAD binding domain-containing protein
SOB_0.5	BBA_04855	-2.0288	-0.120623	UP	6-phosphofructo-2-kinase
SOB_0.5	BBA_01511	-2.36013	-0.124827	UP	SNF2 family DNA-dependent ATPase
SOB_0.5	BBA_06679	-2.38494	-0.125088	UP	hypothetical protein
SOB_0.5	BBA_06333	-3.32032	-0.125599	UP	phospholipase A2
SOB_0.5	BBA_04090	-2.64783	-0.126151	UP	short-chain dehydrogenase
SOB_0.5	BBA_07629	-2.12698	-0.128633	UP	SNF2 family DNA-dependent ATPase
SOB_0.5	BBA_05285	-2.84133	-0.131132	UP	glycylpeptide N-tetradecanoyltransferase
SOB_0.5	BBA_02068	-2.12802	-0.139126	UP	calcineurin-like phosphoesterase
SOB_0.5	BBA_02766	-3.76497	-0.139901	UP	BTB domain transcription factor
SOB_0.5	BBA_07845	-3.08139	-0.140656	UP	peptidase family M28
SOB_0.5	BBA_05535	-2.20481	-0.141451	UP	DASH complex subunit Dad3
SOB_0.5	BBA_02099	-2.17735	-0.145666	UP	helix-loop-helix DNA-binding domain-containing protein
SOB_0.5	BBA_01456	-2.36155	-0.150468	UP	hypothetical protein
SOB_0.5	BBA_09471	-2.36975	-0.151591	UP	biotin synthase
SOB_0.5	BBA_05039	-2.80182	-0.160895	UP	hypothetical protein
SOB_0.5	BBA_04798	-2.46523	-0.165183	UP	hypothetical protein
SOB_0.5	BBA_04520	-2.19314	-0.174693	UP	RNA recognition motif containing protein
SOB_0.5	BBA_08131	-2.47944	-0.179475	UP	TfdA family Taurine catabolism dioxygenase TauD
SOB_0.5	BBA_04468	-2.17862	-0.180218	UP	indole-diterpene biosynthesis protein PaxU
SOB_0.5	BBA_02224	-4.6967	-0.188707	UP	hypothetical protein
SOB_0.5	BBA_05542	-2.30143	-0.19166	UP	dynein light intermediate chain
SOB_0.5	BBA_06162	-2.791	-0.198098	UP	histone H1-binding protein
SOB_0.5	BBA_06451	-2.12825	-0.202748	UP	C6 transcription factor
SOB_0.5	BBA_01588	-2.89758	-0.204816	UP	RNA recognition motif-containing protein
SOB_0.5	BBA_03782	-2.47315	-0.205074	UP	putative hydrolase
SOB_0.5	BBA_05998	-2.36656	-0.205685	UP	triosephosphate isomerase
SOB_0.5	BBA_06100	-2.86992	-0.205739	UP	hypothetical protein
SOB_0.5	BBA_04751	-2.11621	-0.206306	UP	6-phosphofructokinase
SOB_0.5	BBA_05002	-2.28528	-0.208531	UP	DNA repair protein Rad26
SOB_0.5	BBA_05637	-3.42869	-0.218522	UP	hypothetical protein
SOB_0.5	BBA_07088	-2.37536	-0.224387	UP	xylose isomerase-like TIM barrel
SOB_0.5	BBA_02791	-4.51932	-0.228177	UP	Batten's disease protein Cln3
SOB_0.5	BBA_03448	-3.76653	-0.22955	UP	PLC-like phosphodiesterase
SOB_0.5	BBA_01076	-2.04518	-0.229939	UP	coronin-like protein
SOB_0.5	BBA_09267	-2.26	-0.231415	UP	hypothetical protein
SOB_0.5	BBA_02965	-2.37761	-0.233223	UP	PHD-finger domain-containing protein
SOB_0.5	BBA_09524	-3.15638	-0.239131	UP	agmatine deiminase
SOB_0.5	BBA_01003	-2.42607	-0.240222	UP	subtilase-like protein
SOB_0.5	BBA_02863	-2.4417	-0.241943	UP	cyclin domain-containing protein
SOB_0.5	BBA_03449	-2.8829	-0.242342	UP	C6 zinc finger domain-containing protein
SOB_0.5	BBA_04496	-2.01793	-0.245766	UP	putative sugar transporter
SOB_0.5	BBA_02148	-2.3818	-0.248162	UP	hypothetical protein
SOB_0.5	BBA_00289	-2.15668	-0.256883	UP	hypothetical protein
SOB_0.5	BBA_08563	-2.08936	-0.259271	UP	ABC transporter%2C putative
SOB_0.5	BBA_06536	-4.92598	-0.26848	UP	carboxylic acid transport protein
SOB_0.5	BBA_10244	-2.30495	-0.271003	UP	hypothetical protein
SOB_0.5	BBA_03298	-2.5804	-0.276975	UP	ADP-ribosylation factor 6
SOB_0.5	BBA_04290	-2.69096	-0.278267	UP	hypothetical protein
SOB_0.5	BBA_03851	-2.00746	-0.283147	UP	hypothetical protein
SOB_0.5	BBA_04493	-2.53788	-0.292085	UP	mlo2 protein
SOB_0.5	BBA_01999	-2.47873	-0.292354	UP	hypothetical protein
SOB_0.5	BBA_02566	-2.07167	-0.295924	UP	transient receptor potential ion channel
SOB_0.5	BBA_05825	-2.56565	-0.297364	UP	secreted glucosidase
SOB_0.5	BBA_06238	-2.31004	-0.297831	UP	Rap1 Myb domain-containing protein
SOB_0.5	BBA_01455	-2.13816	-0.304863	UP	hypothetical protein
SOB_0.5	BBA_00633	-2.6807	-0.30606	UP	NACHT and TPR domain-containing protein
SOB_0.5	BBA_09265	-2.63156	-0.312492	UP	integral membrane protein PTH11-like protein
SOB_0.5	BBA_00114	-2.28429	-0.314653	UP	hypothetical protein
SOB_0.5	BBA_02862	-2.40829	-0.319981	UP	hypothetical protein
SOB_0.5	BBA_09731	-2.2174	-0.320867	UP	F-box domain-containing protein
SOB_0.5	BBA_04302	-2.31794	-0.322375	UP	RING-1 protein
SOB_0.5	BBA_05882	-2.42807	-0.324406	UP	hypothetical protein
SOB_0.5	BBA_06494	-2.58954	-0.325843	UP	alpha-1%2C3-mannosyltransferase
SOB_0.5	BBA_03471	-2.15976	-0.332019	UP	FAD dependent oxidoreductase domain containing protein
SOB_0.5	BBA_01505	-2.19542	-0.33378	UP	peptidase family M20/M25/M40 protein
SOB_0.5	BBA_08083	-2.88161	-0.334813	UP	helix-loop-helix DNA-binding domain-containing protein
SOB_0.5	BBA_02063	-2.65887	-0.336442	UP	hypothetical protein
SOB_0.5	BBA_00997	-2.2769	-0.337365	UP	hsp70 protein
SOB_0.5	BBA_00476	-2.33206	-0.341323	UP	SH3 domain-containing protein
SOB_0.5	BBA_00907	-2.15821	-0.341451	UP	GPI anchored serine-rich protein
SOB_0.5	BBA_01963	-3.79881	-0.342547	UP	pepsin A1
SOB_0.5	BBA_06684	-3.40002	-0.344757	UP	WSC domain-containing protein
SOB_0.5	BBA_08812	-4.45632	-0.344778	UP	secreted lipase 1 precursor
SOB_0.5	BBA_04615	-2.91785	-0.35443	UP	hypothetical protein
SOB_0.5	BBA_01626	-2.03963	-0.354631	UP	helix-loop-helix DNA-binding domain-containing protein
SOB_0.5	BBA_01161	-4.10262	-0.356084	UP	WSC domain-containing protein
SOB_0.5	BBA_03585	-2.66555	-0.356675	UP	UDP-glucoronosyl and UDP-glucosyl transferase family protein
SOB_0.5	BBA_07938	-2.65887	-0.361051	UP	Flavin-binding monooxygenase-like family protein
SOB_0.5	BBA_02108	-2.96301	-0.364763	UP	autophagy protein Atg22
SOB_0.5	BBA_02267	-2.21605	-0.368874	UP	tetratricopeptide-like protein
SOB_0.5	BBA_04445	-2.27801	-0.372146	UP	histone-like transcription factor and archaeal histone
SOB_0.5	BBA_04443	-3.26871	-0.381008	UP	chromatin remodelling complex subunit
SOB_0.5	BBA_07333	-2.65445	-0.390179	UP	hypothetical protein
SOB_0.5	BBA_03821	-2.16569	-0.391515	UP	N%2CN-dimethylglycine oxidase
SOB_0.5	BBA_05675	-3.03289	-0.393547	UP	hypothetical protein
SOB_0.5	BBA_08144	-2.32728	-0.395368	UP	hypothetical protein
SOB_0.5	BBA_08040	-4.32499	-0.39661	UP	PRO41 protein
SOB_0.5	BBA_00462	-3.20071	-0.396966	UP	APSES transcription factor Xbp1
SOB_0.5	BBA_01209	-2.26223	-0.397294	UP	dpy-30 domain-containing protein
SOB_0.5	BBA_00849	-2.0368	-0.39756	UP	glucan 1%2C 4-alpha-glucosidase
SOB_0.5	BBA_00304	-2.58161	-0.410012	UP	dynein light chain type 1
SOB_0.5	BBA_03838	-2.56502	-0.414511	UP	MFS transporter
SOB_0.5	BBA_02448	-2.27497	-0.417294	UP	SPFH domain/Band 7 family protein
SOB_0.5	BBA_08029	-3.40137	-0.417345	UP	lipase-like protein
SOB_0.5	BBA_05187	-2.00902	-0.420141	UP	histone-like transcription factor and archaeal histone
SOB_0.5	BBA_02406	-2.01315	-0.423109	UP	Ras small GTPase%2C Ras type
SOB_0.5	BBA_07867	-2.36901	-0.423421	UP	hypothetical protein
SOB_0.5	BBA_06656	-2.82065	-0.436735	UP	MFS1 family protein
SOB_0.5	BBA_05486	-2.31138	-0.438184	UP	integral membrane protein
SOB_0.5	BBA_05085	-2.46151	-0.438408	UP	hypothetical protein
SOB_0.5	BBA_04272	-2.82656	-0.439326	UP	single-strand binding protein family
SOB_0.5	BBA_09680	-2.04948	-0.441114	UP	restless-like transposase
SOB_0.5	BBA_04375	-2.15655	-0.442074	UP	hypothetical protein
SOB_0.5	BBA_08454	-2.03341	-0.442896	UP	DNA repair protein/CtIP
SOB_0.5	BBA_01278	-3.80735	-0.443287	UP	pyridoxamine 5'-phosphate oxidase
SOB_0.5	BBA_08017	-2.3	-0.447614	UP	beta-glucosidase
SOB_0.5	BBA_01983	-2.13437	-0.449065	UP	hypothetical protein
SOB_0.5	BBA_05741	-2.60922	-0.451399	UP	4-hydroxyacetophenone monooxygenase
SOB_0.5	BBA_05155	-4.11931	-0.452195	UP	extracellular aldonolactonase
SOB_0.5	BBA_04177	-2.79582	-0.455444	UP	hypothetical protein
SOB_0.5	BBA_00354	-3.18597	-0.456229	UP	2-deoxyglucose-6-phosphate phosphatase
SOB_0.5	BBA_02218	-2.14038	-0.463295	UP	calmodulin-binding protein kinase
SOB_0.5	BBA_07138	-2.0421	-0.46555	UP	conidial wall protein
SOB_0.5	BBA_09881	-3.47447	-0.468404	UP	sterigmatocystin 8-O-methyltransferase
SOB_0.5	BBA_02428	-2.12965	-0.469262	UP	Cytochrome P450 CYP52G8
SOB_0.5	BBA_02709	-2.40071	-0.471799	UP	galactoside O-acetyltransferase
SOB_0.5	BBA_09201	-2.19891	-0.474027	UP	hypothetical protein
SOB_0.5	BBA_00040	-2.94659	-0.475356	UP	hypothetical protein
SOB_0.5	BBA_08743	-4.43389	-0.478813	UP	sarcosine oxidase
SOB_0.5	BBA_09642	-2.47334	-0.478868	UP	hypothetical protein
SOB_0.5	BBA_06332	-3.02072	-0.479009	UP	gamma-glutamyltranspeptidase
SOB_0.5	BBA_03378	-2.09057	-0.480781	UP	serine/threonine protein kinase
SOB_0.5	BBA_04084	-3.39158	-0.48567	UP	putative aspartic protease
SOB_0.5	BBA_09648	-3.14367	-0.485774	UP	hypothetical protein
SOB_0.5	BBA_00744	-2.09303	-0.486886	UP	heat shock factor binding protein 1
SOB_0.5	BBA_05603	-2.08502	-0.488897	UP	Catalase-like domain%2C heme-dependent
SOB_0.5	BBA_03501	-2.93808	-0.493277	UP	cyclopropane-fatty-acyl-phospholipid synthase
SOB_0.5	BBA_08521	-2.26708	-0.49407	UP	hypothetical protein
SOB_0.5	BBA_02864	-2.08909	-0.499207	UP	heavy metal translocating P-type ATPase
SOB_0.5	BBA_05112	-2.08038	-0.499247	UP	phosphotransferase enzyme family protein
SOB_0.5	BBA_10063	-3.5825	-0.499522	UP	flavin containing polyamine oxidase%2C putative
SOB_0.5	BBA_08919	-2.05725	-0.499903	UP	NRPS-like enzyme
SOB_0.5	BBA_00382	2.284	0.447232	Down	Fe-S protein assembly co-chaperone HscB
SOB_0.5	BBA_04167	2.77202	0.402536	Down	LMBR1 domain-containing protein
SOB_0.5	BBA_06930	2.07544	0.380413	Down	chaperone DnaJ
SOB_0.5	BBA_02345	3.63421	0.373093	Down	4-aminobutyrate aminotransferase
SOB_0.5	BBA_03067	3.71446	0.332365	Down	tannase subunit
SOB_0.5	BBA_07786	2.01803	0.267981	Down	calcium-translocating P-type ATPase
SOB_0.5	BBA_00557	2.01338	0.233351	Down	activator of Hsp90 ATPase 1 family protein
SOB_0.5	BBA_00775	2.98089	0.2217	Down	glutamate/Leucine/Phenylalanine/Valine dehydrogenase
SOB_0.5	BBA_06598	2.50277	0.159771	Down	histidine acid phosphatase
SOB_0.5	BBA_02731	2.30354	0.126347	Down	hypothetical protein
SOB_0.5	BBA_08801	3.25071	0.114585	Down	beta-1%2C6-glucanase precursor
SOB_0.5	BBA_06155	2.16221	0.0680138	Down	hypothetical protein
SOB_0.5	BBA_05372	4.55189	-0.00413798	Down	DUF567 domain protein
SOB_0.5	BBA_01284	2.2036	-0.0173977	Down	CP2 transcription factor
SOB_0.5	BBA_00276	2.50954	-0.0198302	Down	sphingolipid long chain base sensory protein%2C putative
SOB_0.5	BBA_04925	2.66327	-0.0347678	Down	protein-tyrosine phosphatase
SOB_0.5	BBA_06581	2.25994	-0.0859878	Down	GTP cyclohydrolase I%2C putative
SOB_0.5	BBA_02069	3.65135	-0.155305	Down	hypothetical protein
SOB_0.5	BBA_04728	2.94213	-0.159909	Down	coenzyme A transferase
SOB_0.5	BBA_02736	4.17713	-0.251492	Down	hypothetical protein
SOB_0.5	BBA_04807	2.47704	-0.291941	Down	SPX domain-containing protein
SOB_0.5	BBA_05359	5.60312	-0.324087	Down	hypothetical protein
SOB_0.5	BBA_07009	2.4867	-0.330512	Down	alkaline foam protein B precursor
SOB_0.5	BBA_08493	2.21858	-0.365691	Down	Acyl-CoA N-acyltransferase
SOB_0.5	BBA_07312	3.09815	-0.411015	Down	sugar transporter
SOB_0.5	BBA_04322	-0.401571	-2.00269	Down	transcription factor
SOB_0.5	BBA_04352	-0.317253	-2.02186	Down	homoserine O-acetyltransferase
SOB_0.5	BBA_06212	-0.125695	-2.02432	Down	MFS monocarboxylate transporter
SOB_0.5	BBA_05730	-0.0404504	-2.03313	Down	putative cyanate lyase
SOB_0.5	BBA_08772	-0.2706	-2.03904	Down	alpha-ribazole-5'-phosphate phosphatase
SOB_0.5	BBA_05848	0.35311	-2.05208	Down	covalently-linked cell wall protein
SOB_0.5	BBA_01109	0.260809	-2.06533	Down	enoyl-CoA hydratase/isomerase
SOB_0.5	BBA_00568	0.401906	-2.10539	Down	hypothetical protein
SOB_0.5	BBA_03506	-0.0571185	-2.10926	Down	Pyridoxal phosphate-dependent transferase
SOB_0.5	BBA_01814	0.071858	-2.14932	Down	oxidoreductase%2C 2OG-Fe(II) oxygenase family
SOB_0.5	BBA_02387	-0.441194	-2.17753	Down	2-methylcitrate dehydratase
SOB_0.5	BBA_02027	0.0781473	-2.1811	Down	base excision DNA repair protein
SOB_0.5	BBA_04935	-0.229809	-2.18818	Down	hypothetical protein
SOB_0.5	BBA_09796	0.153894	-2.21914	Down	hypothetical protein
SOB_0.5	BBA_06594	-0.463939	-2.26111	Down	Ig domain protein group 2 domain protein
SOB_0.5	BBA_02072	-0.288703	-2.28855	Down	6-phosphogluconate dehydrogenase
SOB_0.5	BBA_04031	-0.000581503	-2.33081	Down	hypothetical protein
SOB_0.5	BBA_00878	-0.167978	-2.33655	Down	proline dehydrogenase
SOB_0.5	BBA_00441	0.231847	-2.33765	Down	hypothetical protein
SOB_0.5	BBA_01468	0.137283	-2.35282	Down	acetyl-CoA acetyltransferase
SOB_0.5	BBA_06376	0.379474	-2.36004	Down	glycine-rich cell wall structural protein 1
SOB_0.5	BBA_09338	0.298866	-2.37083	Down	catalase/peroxidase HPI
SOB_0.5	BBA_04385	-0.050026	-2.44118	Down	molybdopterin binding domain protein
SOB_0.5	BBA_06033	-0.331976	-2.50195	Down	LamB/YcsF family protein
SOB_0.5	BBA_02071	-0.382546	-2.53654	Down	phosphoglucomutase/phosphomannomutase
SOB_0.5	BBA_00806	-0.0813878	-2.55126	Down	hypothetical protein
SOB_0.5	BBA_04654	-0.0398607	-2.55131	Down	UPF0261 domain protein
SOB_0.5	BBA_06431	-0.0523486	-2.61251	Down	Intradiol ring-cleavage dioxygenase%2C core
SOB_0.5	BBA_05667	-0.27922	-2.62832	Down	hypothetical protein
SOB_0.5	BBA_05525	0.0570921	-2.66066	Down	hydroxymethylglutaryl-CoA lyase
SOB_0.5	BBA_02765	-0.113123	-2.74548	Down	DJ-1/PfpI family protein
SOB_0.5	BBA_01269	-0.48911	-2.84225	Down	coenzyme A transferase
SOB_0.5	BBA_01515	0.441322	-2.94215	Down	Cytochrome P450 CYP548A5
SOB_0.5	BBA_06611	-0.339553	-3.01038	Down	hypothetical protein
SOB_0.5	BBA_08552	-0.265596	-3.01629	Down	hypothetical protein
SOB_0.5	BBA_03109	0.00683235	-3.04591	Down	homogentisate 1%2C2-dioxygenase
SOB_0.5	BBA_00923	0.197197	-3.12436	Down	monocarboxylate transporter
SOB_0.5	BBA_02767	0.330326	-3.12681	Down	hypothetical protein
SOB_0.5	BBA_05587	-0.20868	-3.2074	Down	hypothetical protein
SOB_0.5	BBA_08685	-0.107992	-3.33464	Down	FkbM family methyltransferase
SOB_0.5	BBA_04972	0.406462	-3.36965	Down	eukaryotic aspartyl protease
SOB_0.5	BBA_08551	-0.477285	-3.61601	Down	4-hydroxyphenylpyruvate dioxygenase
SOB_0.5	BBA_03939	-0.453812	-4.17101	Down	hexose transporter
DEG class	Gene_ID	WT(Sob12/nor)	∆Hog1(Sob12/nor)	Regulation	Protein_name
SOB_12	BBA_00235	-5.87607	9.24808	Up	peptidase A4 family protein
SOB_12	BBA_07335	0.306332	8.81454	Up	Cytochrome P450 CYP655C1
SOB_12	BBA_07337	0.178395	8.20827	Up	Alcohol dehydrogenase
SOB_12	BBA_08943	-0.484573	7.70677	Up	hypothetical protein
SOB_12	BBA_03714	0.241993	7.23551	Up	ricin-type beta-trefoil lectin domain-containing protein
SOB_12	BBA_07340	-4.65992	6.20379	Up	monocarboxylate permease-like protein
SOB_12	BBA_07333	-2.43487	6.17538	Up	hypothetical protein
SOB_12	BBA_05529	-0.434296	6.12839	Up	extracellular protein
SOB_12	BBA_01281	-0.0816472	6.09341	Up	hypothetical protein
SOB_12	BBA_07336	0.00807297	6.08492	Up	Cytochrome P450 CYP623C1
SOB_12	BBA_07227	-6.3571	5.14234	Up	malate dehydrogenase
SOB_12	BBA_08863	-0.177274	5.11243	Up	metalloprotease 1
SOB_12	BBA_05157	0.336709	4.4311	Up	hypothetical protein
SOB_12	BBA_06776	0.11454	4.39108	Up	hypothetical protein
SOB_12	BBA_06316	-0.300777	4.15843	Up	pyridine nucleotide-disulfide oxidoreductase family protein
SOB_12	BBA_08505	-0.476688	4.14626	Up	subtilase-like protein
SOB_12	BBA_06706	-3.64332	4.0861	Up	Chitin-binding, domain 3
SOB_12	BBA_07612	-3.53987	3.88161	Up	FAD binding domain-containing protein
SOB_12	BBA_00039	-0.15591	3.75046	Up	hypothetical protein
SOB_12	BBA_03335	-4.33938	3.59754	Up	malate dehydrogenase
SOB_12	BBA_07717	-3.95916	3.38892	Up	hypothetical protein
SOB_12	BBA_02001	-0.377302	3.35892	Up	WSC domain-containing protein
SOB_12	BBA_07338	0.0486409	3.35513	Up	tenellin polyketide synthase
SOB_12	BBA_02314	0.251108	3.28064	Up	integral membrane protein, putative
SOB_12	BBA_02222	-0.340739	3.26085	Up	F-box domain-containing protein
SOB_12	BBA_01480	-0.30417	3.23822	Up	major facilitator superfamily transporter
SOB_12	BBA_07339	-2.66656	3.21131	Up	Putative Zn(II)2Cys6 transcription factor
SOB_12	BBA_02230	-0.0688948	3.204	Up	chitinase-like protein
SOB_12	BBA_03964	-2.53876	3.13619	Up	Glycoside hydrolase, catalytic core
SOB_12	BBA_03988	0.233311	3.12875	Up	hypothetical protein
SOB_12	BBA_10055	-3.44325	3.12189	Up	putative hexosaminidase
SOB_12	BBA_02427	0.104688	3.07277	Up	conidiation-specific protein (con-13)
SOB_12	BBA_00236	-0.376762	3.04669	Up	hypothetical protein
SOB_12	BBA_01478	0.0818225	3.00758	Up	hydantoinase B/oxoprolinase
SOB_12	BBA_00634	0.0090527	2.96762	Up	DJ-1/PfpI protein
SOB_12	BBA_01022	-0.187029	2.93841	Up	WSC domain-containing protein
SOB_12	BBA_08875	0.403696	2.93244	Up	ferric reductase like transmembrane component
SOB_12	BBA_07780	-3.21148	2.86049	Up	alpha-N-acetylglucosaminidase
SOB_12	BBA_07429	0.379072	2.8591	Up	carboxy-cis,cis-muconate cyclase
SOB_12	BBA_03202	0.0186378	2.76527	Up	phospholipase C PLC-C
SOB_12	BBA_06270	0.0788735	2.7605	Up	chitosanase precursor
SOB_12	BBA_05576	0.470477	2.7546	Up	hypothetical protein
SOB_12	BBA_06743	-6.24472	2.71806	Up	hypothetical protein
SOB_12	BBA_08433	-0.227752	2.71676	Up	quercetin 2,3-dioxygenase
SOB_12	BBA_00825	0.179721	2.66702	Up	Major Facilitator Superfamily protein
SOB_12	BBA_04379	-2.12473	2.63147	Up	proline-rich protein
SOB_12	BBA_05754	-0.00525709	2.60328	Up	nitroreductase family protein
SOB_12	BBA_00974	0.384646	2.58369	Up	glycosyl hydrolase family 16
SOB_12	BBA_00362	-4.46017	2.45441	Up	hypothetical protein
SOB_12	BBA_08630	0.18244	2.43104	Up	kinesin family protein
SOB_12	BBA_08283	0.000567989	2.41642	Up	hypothetical protein
SOB_12	BBA_03148	0.266979	2.36475	Up	glycoside hydrolase family 63
SOB_12	BBA_04490	0.302998	2.35943	Up	hypothetical protein
SOB_12	BBA_05004	-0.438175	2.32662	Up	hypothetical protein
SOB_12	BBA_03222	0.15959	2.29792	Up	serine/threonine protein kinase
SOB_12	BBA_00633	-2.20359	2.29207	Up	NACHT and TPR domain-containing protein
SOB_12	BBA_03772	-0.147007	2.27524	Up	NADPH oxidase regulator NoxR
SOB_12	BBA_08627	-0.448008	2.22439	Up	hypothetical protein
SOB_12	BBA_02224	-2.58996	2.18437	Up	hypothetical protein
SOB_12	BBA_04293	-0.0743775	2.1782	Up	peptidase M61 domain-containing protein
SOB_12	BBA_02941	-0.135598	2.1777	Up	chitinase A1
SOB_12	BBA_07379	0.456399	2.17128	Up	transferase family protein
SOB_12	BBA_07410	0.261451	2.1596	Up	glutathione S-transferase domain-containing protein
SOB_12	BBA_01149	-0.337526	2.13201	Up	alpha-1,3-mannosyltransferase CMT1
SOB_12	BBA_03605	-0.41931	2.11823	Up	tripeptidyl peptidase SED3
SOB_12	BBA_08529	0.199872	2.10642	Up	hypothetical protein
SOB_12	BBA_02894	0.173648	2.09661	Up	FGGY-family pentulose kinase
SOB_12	BBA_05155	-5.16828	2.05579	Up	extracellular aldonolactonase
SOB_12	BBA_07812	-0.401378	2.05368	Up	adenylate-forming enzyme AfeA
SOB_12	BBA_03162	0.276272	2.0527	Up	myb-like DNA-binding domain-containing protein
SOB_12	BBA_01925	0.318662	2.04624	Up	putative C2H2 zinc finger protein
SOB_12	BBA_08040	-3.3867	2.04105	Up	PRO41 protein
SOB_12	BBA_04631	-0.0288579	2.03947	Up	Cytochrome P450 CYP6004A2
SOB_12	BBA_03608	0.165724	2.03945	Up	stress protein ORP150
SOB_12	BBA_00237	0.27205	2.03127	Up	Putative Zn(II)2Cys6 transcription factor
SOB_12	BBA_06536	-4.31885	0.472779	Up	carboxylic acid transport protein
SOB_12	BBA_07467	-2.66498	0.458405	Up	hypothetical protein
SOB_12	BBA_06317	-6.81113	0.451511	Up	chitinase-like protein
SOB_12	BBA_02737	-2.45891	0.448074	Up	aminopeptidase I zinc metalloprotease
SOB_12	BBA_06380	-2.15686	0.431802	Up	glucanase B
SOB_12	BBA_02505	-2.04232	0.404074	Up	homeobox domain-containing protein
SOB_12	BBA_07286	-4.99567	0.393542	Up	Phosphoesterase-like protein
SOB_12	BBA_07520	-3.0466	0.39296	Up	long-chain-fatty-acid-CoA ligase
SOB_12	BBA_00459	-2.25908	0.332743	Up	hypothetical protein
SOB_12	BBA_06483	-2.91833	0.309258	Up	Lactamase B
SOB_12	BBA_08490	-3.07414	0.280951	Up	hypothetical protein
SOB_12	BBA_05345	-3.14968	0.279976	Up	Acyl-CoA N-acyltransferase
SOB_12	BBA_04791	-2.46285	0.275983	Up	hypothetical protein
SOB_12	BBA_02205	-2.71691	0.257813	Up	G-protein coupled receptor
SOB_12	BBA_08764	-2.41692	0.25265	Up	hypothetical protein
SOB_12	BBA_02916	-3.1121	0.248328	Up	MFS transporter, putative
SOB_12	BBA_03910	-2.96758	0.248088	Up	oxidoreductase FAD-binding domain-containing protein
SOB_12	BBA_04104	-2.81689	0.247142	Up	DNA-binding protein
SOB_12	BBA_04230	-2.48758	0.242781	Up	oxidoreductase family protein
SOB_12	BBA_07095	-5.62723	0.239281	Up	glucose transporter
SOB_12	BBA_07743	-5.28783	0.23669	Up	serine peptidase, putative
SOB_12	BBA_00462	-3.27616	0.209171	Up	APSES transcription factor Xbp1
SOB_12	BBA_08489	-2.54304	0.208502	Up	DJ-1/PfpI family protein
SOB_12	BBA_07285	-3.85707	0.199999	Up	Multicopper oxidase family protein
SOB_12	BBA_05790	-2.01271	0.199422	Up	hypothetical protein
SOB_12	BBA_08853	-4.21762	0.193988	Up	transcriptional regulator
SOB_12	BBA_01253	-2.23612	0.190084	Up	LDB17 protein
SOB_12	BBA_07764	-2.12842	0.18743	Up	thioesterase family protein
SOB_12	BBA_02925	-2.17144	0.18621	Up	peptidase family M28
SOB_12	BBA_06885	-2.01057	0.182994	Up	guanine deaminase
SOB_12	BBA_04607	-5.48363	0.179817	Up	hypothetical protein
SOB_12	BBA_06205	-2.36753	0.173154	Up	ankyrin repeat protein
SOB_12	BBA_05662	-2.2798	0.171066	Up	Alpha/beta hydrolase fold-3
SOB_12	BBA_06363	-2.14538	0.167809	Up	enoyl-CoA hydratase
SOB_12	BBA_03784	-2.10113	0.15726	Up	alpha/beta hydrolase fold protein
SOB_12	BBA_09597	-2.48834	0.154199	Up	oxidoreductase, short chain dehydrogenase/reductase family protein
SOB_12	BBA_10267	-2.05868	0.149693	Up	amidohydrolase-like protein
SOB_12	BBA_02584	-2.34445	0.14886	Up	oxidoreductase family protein
SOB_12	BBA_00470	-3.36816	0.138785	Up	ATP-grasp enzyme-like protein
SOB_12	BBA_01861	-2.40622	0.138496	Up	hypothetical protein
SOB_12	BBA_03935	-6.8955	0.130743	Up	hypothetical protein
SOB_12	BBA_01910	-4.21855	0.121246	Up	hypothetical protein
SOB_12	BBA_01655	-2.78515	0.119623	Up	sulfate permease
SOB_12	BBA_00952	-2.99501	0.108547	Up	peroxisomal enzyme
SOB_12	BBA_04735	-2.12412	0.090614	Up	malonyl CoA-acyl carrier protein transacylase
SOB_12	BBA_02711	-2.07901	0.0842225	Up	metalloprotease 1
SOB_12	BBA_01678	-2.18083	0.0808388	Up	ZIP Zinc transporter family protein
SOB_12	BBA_02212	-2.42107	0.0789234	Up	glutathione S-transferase
SOB_12	BBA_08242	-2.64819	0.0664013	Up	glycoside hydrolase family 43 protein
SOB_12	BBA_04608	-5.90619	0.0655778	Up	hypothetical protein
SOB_12	BBA_02651	-4.3367	0.0613745	Up	LPXTG-domain-containing protein
SOB_12	BBA_02397	-2.24287	0.0604535	Up	DnaJ domain-containing protein
SOB_12	BBA_07559	-2.73416	0.0578577	Up	putative aspartate protease
SOB_12	BBA_03110	-5.57802	0.0561748	Up	OPT oligopeptide transporter
SOB_12	BBA_02482	-8.00328	0.0556668	Up	carboxypeptidase Y
SOB_12	BBA_01161	-3.38835	0.0537949	Up	WSC domain-containing protein
SOB_12	BBA_03219	-2.02476	0.0512906	Up	hypothetical protein
SOB_12	BBA_05924	-3.06735	0.0485436	Up	centromere binding protein B
SOB_12	BBA_01187	-2.6744	0.0467842	Up	NUDIX domain-containing protein
SOB_12	BBA_01638	-2.38165	0.043723	Up	allantoate permease
SOB_12	BBA_03689	-2.8276	0.0382039	Up	NAD(P) transhydrogenase
SOB_12	BBA_05879	-4.12769	0.035079	Up	aorsin-like protein
SOB_12	BBA_07505	-6.56349	0.0259433	Up	peptidase A4 family protein
SOB_12	BBA_04720	-2.69254	0.00633687	Up	hypothetical protein
SOB_12	BBA_00630	-3.26501	0.000678657	Up	CoA-transferase family III
SOB_12	BBA_10177	-3.09504	-0.00418018	Up	phosphatidylserine decarboxylase
SOB_12	BBA_04084	-2.62931	-0.00953597	Up	putative aspartic protease
SOB_12	BBA_07798	-3.02806	-0.0145974	Up	glycosyl hydrolase family 3 N terminal domain-containing protein
SOB_12	BBA_03782	-2.40364	-0.0188793	Up	putative hydrolase
SOB_12	BBA_02580	-4.37349	-0.0362324	Up	allergen-like protein
SOB_12	BBA_03852	-2.76336	-0.041655	Up	penicillin-binding protein
SOB_12	BBA_02115	-2.03005	-0.0426057	Up	ubiquitin carboxyl-terminal hydrolase
SOB_12	BBA_05838	-5.90419	-0.0426195	Up	glycosyl hydrolase family 2
SOB_12	BBA_06433	-2.57404	-0.0439155	Up	hypothetical protein
SOB_12	BBA_09427	-4.64281	-0.0479685	Up	serine carboxypeptidase
SOB_12	BBA_00799	-3.3871	-0.0499089	Up	phosphate transporter
SOB_12	BBA_07661	-2.87387	-0.0537943	Up	potassium/sodium efflux P-type ATPase
SOB_12	BBA_08812	-5.3739	-0.0573724	Up	secreted lipase 1 precursor
SOB_12	BBA_05654	-2.23377	-0.0578178	Up	OsmC-like protein
SOB_12	BBA_02213	-2.64671	-0.0579743	Up	hypothetical protein
SOB_12	BBA_06554	-2.15975	-0.0608331	Up	hypothetical protein
SOB_12	BBA_07086	-2.19033	-0.0720496	Up	hypothetical protein
SOB_12	BBA_02532	-5.12918	-0.0749614	Up	S-layer protein
SOB_12	BBA_09759	-2.1289	-0.0762796	Up	Major Facilitator Superfamily protein
SOB_12	BBA_03821	-2.16374	-0.0886078	Up	N,N-dimethylglycine oxidase
SOB_12	BBA_02332	-2.06872	-0.0902288	Up	pyridoxamine 5'-phosphate oxidase
SOB_12	BBA_07381	-2.84753	-0.111873	Up	BTB/POZ domain containing protein
SOB_12	BBA_08942	-3.46758	-0.1142	Up	peptidase family M3
SOB_12	BBA_08249	-2.34589	-0.114917	Up	2OG-Fe(II) oxygenase superfamily protein
SOB_12	BBA_00655	-2.03565	-0.115614	Up	amidohydrolase-like protein
SOB_12	BBA_09524	-2.6499	-0.136043	Up	agmatine deiminase
SOB_12	BBA_02766	-3.26196	-0.139901	Up	BTB domain transcription factor
SOB_12	BBA_07650	-2.25672	-0.15333	Up	hypothetical protein
SOB_12	BBA_01254	-2.03888	-0.173771	Up	PH domain-containing protein
SOB_12	BBA_00244	-3.55555	-0.175156	Up	BOUP1-like protein
SOB_12	BBA_09695	-2.31628	-0.177997	Up	cell wall glucanosyltransferase Mwg1
SOB_12	BBA_08527	-2.88412	-0.179682	Up	hypothetical protein
SOB_12	BBA_09273	-2.31046	-0.18176	Up	amidohydrolase-like protein
SOB_12	BBA_07674	-2.38275	-0.19808	Up	Peptidase S33, tripeptidyl-peptidase
SOB_12	BBA_07922	-4.15813	-0.200818	Up	amidase protein
SOB_12	BBA_05825	-4.05836	-0.201756	Up	secreted glucosidase
SOB_12	BBA_02921	-3.7055	-0.204445	Up	glucose dehydrogenase
SOB_12	BBA_07845	-2.98138	-0.205047	Up	peptidase family M28
SOB_12	BBA_06393	-2.4532	-0.214428	Up	malate dehydrogenase
SOB_12	BBA_09592	-3.3049	-0.223401	Up	major facilitator superfamily transporter
SOB_12	BBA_10176	-2.01871	-0.241328	Up	amidohydrolase family protein
SOB_12	BBA_00172	-2.47819	-0.255241	Up	glycoside hydrolase family 38
SOB_12	BBA_07675	-2.0477	-0.257928	Up	hypothetical protein
SOB_12	BBA_04358	-2.12048	-0.264647	Up	sublitisin-like protease
SOB_12	BBA_02415	-2.06762	-0.267235	Up	alpha/beta hydrolase fold protein
SOB_12	BBA_10093	-4.4059	-0.269629	Up	endo-N-acetyl-beta-D-glucosaminidase precursor
SOB_12	BBA_05632	-3.41383	-0.273079	Up	hexokinase-like protein
SOB_12	BBA_02112	-2.24913	-0.273445	Up	LCCL domain-containing protein
SOB_12	BBA_00343	-2.43666	-0.274601	Up	Cys/Met metabolism PLP-dependent enzyme
SOB_12	BBA_07839	-2.55392	-0.284714	Up	short chain dehydrogenase, putative
SOB_12	BBA_06008	-3.91929	-0.307018	Up	FAD binding domain-containing protein
SOB_12	BBA_08428	-2.03538	-0.312258	Up	efflux pump antibiotic resistance protein
SOB_12	BBA_09865	-2.71992	-0.314647	Up	tat pathway signal sequence
SOB_12	BBA_07291	-9.50911	-0.315393	Up	peptidase A4 family protein
SOB_12	BBA_05105	-3.61122	-0.323794	Up	GPI anchored protein, putative
SOB_12	BBA_09596	-2.60181	-0.324639	Up	succinate dehydrogenase cytochrome b subunit
SOB_12	BBA_08791	-2.68419	-0.326836	Up	alkaline serine protease AorO
SOB_12	BBA_07631	-5.76936	-0.331811	Up	family S53 protease
SOB_12	BBA_04784	-2.74863	-0.336973	Up	C6 zinc finger domain protein
SOB_12	BBA_02440	-2.58717	-0.342318	Up	peptidase M61 domain protein
SOB_12	BBA_02418	-3.60623	-0.343896	Up	AMP-binding enzyme
SOB_12	BBA_00627	-2.66192	-0.344869	Up	Zn(II)2Cys6 transcription factor
SOB_12	BBA_01239	-2.40767	-0.347335	Up	hypothetical protein
SOB_12	BBA_04676	-4.8775	-0.352054	Up	acetamidase-like protein
SOB_12	BBA_05205	-2.01949	-0.354548	Up	transporter-like protein
SOB_12	BBA_04361	-2.13779	-0.369359	Up	enoyl-CoA hydratase/isomerase
SOB_12	BBA_09171	-4.30181	-0.370046	Up	hypothetical protein
SOB_12	BBA_05439	-6.37895	-0.371033	Up	Cytochrome P450 CYP539B1
SOB_12	BBA_09489	-3.89253	-0.371512	Up	hypothetical protein
SOB_12	BBA_04066	-4.9018	-0.373431	Up	PLC-like phosphodiesterase
SOB_12	BBA_02381	-7.07584	-0.382711	Up	putative endochitinase CHI2
SOB_12	BBA_04930	-2.42041	-0.394285	Up	peptidase family M1
SOB_12	BBA_05088	-2.27278	-0.395089	Up	cutinase-like protein
SOB_12	BBA_06421	-3.57313	-0.407424	Up	carboxypeptidase S1
SOB_12	BBA_08436	-2.50049	-0.424302	Up	FAD binding domain protein
SOB_12	BBA_09514	-3.17409	-0.431978	Up	xanthine dehydrogenase
SOB_12	BBA_09520	-2.34338	-0.434984	Up	histidine acid phosphatase, putative
SOB_12	BBA_06648	-2.11773	-0.436372	Up	molybdopterin synthase large subunit
SOB_12	BBA_02374	-4.8732	-0.449029	Up	metalloprotease-like protein
SOB_12	BBA_00319	-8.71277	-0.450216	Up	Peptidase S8
SOB_12	BBA_01957	-2.22508	-0.453689	Up	major facilitator superfamily transporter
SOB_12	BBA_09119	-4.11754	-0.462073	Up	phosphoesterase-like protein
SOB_12	BBA_06778	-2.51337	-0.487235	Up	TPR repeat protein
SOB_12	BBA_00616	-2.90548	-0.495006	Up	glycoside hydrolase family 35
SOB_12	BBA_08111	-2.15643	-0.497451	Up	Cytochrome P450 CYP537A4
SOB_12	BBA_03790	-2.15844	-0.499307	Up	hypothetical protein
SOB_12	BBA_04089	2.2719	0.48472	Down	zinc-binding dehydrogenase
SOB_12	BBA_01884	2.31863	0.446988	Down	heavy metal tolerance protein
SOB_12	BBA_06133	2.3029	0.445236	Down	SUR7 protein
SOB_12	BBA_01537	2.00891	0.422096	Down	hypothetical protein
SOB_12	BBA_02067	2.07176	0.389049	Down	proline-specific permease, putative
SOB_12	BBA_10307	2.89381	0.29899	Down	hypothetical protein
SOB_12	BBA_01398	2.84514	0.285503	Down	hypothetical protein
SOB_12	BBA_09893	4.93599	0.262154	Down	hypothetical protein
SOB_12	BBA_10119	3.82457	0.255051	Down	HAD-superfamily subfamily IIA hydrolase
SOB_12	BBA_03885	2.52211	0.228922	Down	hypothetical protein
SOB_12	BBA_05435	2.01511	0.221935	Down	amino acid permease
SOB_12	BBA_01460	4.30083	0.192436	Down	hypothetical protein
SOB_12	BBA_00328	2.04179	0.182382	Down	putative histidine kinase HHK13p
SOB_12	BBA_07293	2.03148	0.152852	Down	hypothetical protein
SOB_12	BBA_09549	4.00429	0.151649	Down	hypothetical protein
SOB_12	BBA_09205	2.4497	0.114562	Down	reverse transcriptase
SOB_12	BBA_09819	2.23318	0.109628	Down	Tfo1 transposase
SOB_12	BBA_07570	6.39828	0.109512	Down	nuclear pore protein
SOB_12	BBA_04384	4.38757	0.0936718	Down	hypothetical protein
SOB_12	BBA_05718	2.42472	0.0699943	Down	cytochrome c
SOB_12	BBA_09892	2.0573	0.0443533	Down	ferric-chelate reductase
SOB_12	BBA_09537	3.07916	-0.0578591	Down	nitrate assimilation regulatory protein nirA
SOB_12	BBA_10191	2.13266	-0.0792799	Down	hypothetical protein
SOB_12	BBA_00095	2.90082	-0.0873695	Down	oxidoreductase molybdopterin binding domain-containing protein
SOB_12	BBA_09109	4.89862	-0.08989	Down	Catalase-like domain, heme-dependent
SOB_12	BBA_07667	2.22366	-0.122101	Down	reverse transcriptase
SOB_12	BBA_06132	2.09402	-0.201635	Down	tat pathway signal sequence
SOB_12	BBA_07447	2.46036	-0.20481	Down	short chain dehydrogenase
SOB_12	BBA_07924	3.92874	-0.211591	Down	zinc ion binding protein
SOB_12	BBA_04668	2.45523	-0.23094	Down	phenylacrylic acid decarboxylase, putative
SOB_12	BBA_06465	2.20765	-0.241005	Down	hypothetical protein
SOB_12	BBA_01392	2.87781	-0.246667	Down	glycosyltransferase family 2
SOB_12	BBA_01122	2.31482	-0.333876	Down	trk family potassium uptake protein
SOB_12	BBA_02668	2.30214	-0.356557	Down	pyridine nucleotide-disulfide oxidoreductase, putative
SOB_12	BBA_04751	2.01262	-0.384762	Down	6-phosphofructokinase
SOB_12	BBA_09431	2.26717	-0.412395	Down	hypothetical protein
SOB_12	BBA_10165	2.57391	-0.41607	Down	transposase-like protein
SOB_12	BBA_07976	2.5691	-0.417144	Down	hexokinase-like protein
SOB_12	BBA_09040	3.94445	-0.420985	Down	hypothetical protein
SOB_12	BBA_02037	2.0346	-0.465995	Down	multicopper oxidase
SOB_12	BBA_10225	3.45089	-0.482622	Down	C6 finger domain protein, putative
SOB_12	BBA_02000	0.452084	-2.00476	Down	hypothetical protein
SOB_12	BBA_09378	-0.080221	-2.00804	Down	PaxB protein
SOB_12	BBA_02593	0.138062	-2.01393	Down	glutathione peroxidase
SOB_12	BBA_08718	-0.388436	-2.02285	Down	ankyrin repeat protein
SOB_12	BBA_03332	0.358792	-2.02783	Down	PRELI-like family protein
SOB_12	BBA_04974	0.219644	-2.03573	Down	aminotransferase family protein (LolT)
SOB_12	BBA_04009	0.0798964	-2.04996	Down	ADP-ribose 1''-phosphate phosphatase
SOB_12	BBA_06338	0.276672	-2.06721	Down	hypothetical protein
SOB_12	BBA_03419	3.18714	-2.06897	Down	hypothetical protein
SOB_12	BBA_08015	-0.0057173	-2.07655	Down	protein phosphatase type 1 complex subunit Hex2/Reg1
SOB_12	BBA_03073	2.41613	-2.09092	Down	DJ-1/PfpI family protein
SOB_12	BBA_09691	-0.295282	-2.09641	Down	hypothetical protein
SOB_12	BBA_07282	-0.445812	-2.09731	Down	pristinamycin IIA synthase subunit A
SOB_12	BBA_03000	2.09239	-2.10718	Down	isochorismatase-like protein
SOB_12	BBA_06837	0.125821	-2.14653	Down	GNAT family acetyltransferase, putative
SOB_12	BBA_02764	-0.122843	-2.15221	Down	phenazine biosynthesis-like protein
SOB_12	BBA_07280	2.32979	-2.15902	Down	oxidoreductase 2-nitropropane dioxygenase family, putative
SOB_12	BBA_03891	-0.063724	-2.18174	Down	hypothetical protein
SOB_12	BBA_06225	0.424747	-2.18993	Down	Sir2 family protein
SOB_12	BBA_06677	0.363106	-2.21144	Down	hypothetical protein
SOB_12	BBA_03058	-0.473015	-2.25459	Down	DUF1348 domain protein
SOB_12	BBA_08772	-0.38868	-2.25756	Down	alpha-ribazole-5'-phosphate phosphatase
SOB_12	BBA_06693	-0.0565165	-2.26125	Down	hypothetical protein
SOB_12	BBA_09474	-0.147374	-2.29826	Down	Cytochrome P450 CYP53A11
SOB_12	BBA_09387	0.239355	-2.29956	Down	key lime pathogenicity protein
SOB_12	BBA_01001	2.43859	-2.3053	Down	phospholipase/carboxylesterase
SOB_12	BBA_09286	3.20303	-2.30667	Down	oxygenase-like protein
SOB_12	BBA_05728	-0.0651527	-2.31237	Down	hypothetical protein
SOB_12	BBA_07710	-0.0703545	-2.40961	Down	hypothetical protein
SOB_12	BBA_04979	0.362728	-2.44946	Down	hypothetical protein
SOB_12	BBA_07548	-0.0759612	-2.49513	Down	nonribosomal peptide synthase
SOB_12	BBA_03923	0.323622	-2.50258	Down	galactonate dehydratase
SOB_12	BBA_05212	-0.190602	-2.51668	Down	ATP synthase F0
SOB_12	BBA_04577	0.255329	-2.5193	Down	tetraspanin-like protein
SOB_12	BBA_08548	-0.23	-2.5331	Down	hypothetical protein
SOB_12	BBA_01741	0.0290379	-2.53948	Down	ThiJ/PfpI family protein
SOB_12	BBA_04031	-0.149396	-2.55783	Down	hypothetical protein
SOB_12	BBA_04654	-0.0383976	-2.56935	Down	UPF0261 domain protein
SOB_12	BBA_06411	-0.197937	-2.59412	Down	Gti1/Pac2 family protein
SOB_12	BBA_05724	0.415831	-2.60188	Down	methyltransferase domain-containing protein
SOB_12	BBA_04575	-0.197831	-2.66819	Down	iron permease FTR1 family protein
SOB_12	BBA_04576	-0.405976	-2.67698	Down	multicopper oxidase
SOB_12	BBA_03621	-0.428423	-2.68742	Down	major facilitator superfamily transporter
SOB_12	BBA_05437	-0.486552	-2.69195	Down	glycoside hydrolase family 2
SOB_12	BBA_07850	-0.442384	-2.75582	Down	hypothetical protein
SOB_12	BBA_08386	-0.398939	-2.76563	Down	pyruvate decarboxylase
SOB_12	BBA_09872	0.134451	-2.79503	Down	hypothetical protein
SOB_12	BBA_00807	2.74932	-2.80005	Down	glucose repressible protein Grg1
SOB_12	BBA_05744	0.312399	-2.81511	Down	CFEM domain-containing protein
SOB_12	BBA_05746	0.122597	-2.82464	Down	FAD binding domain protein
SOB_12	BBA_01719	-0.133736	-2.8333	Down	homeobox and C2H2 transcription factor
SOB_12	BBA_08447	0.148439	-2.85086	Down	hypothetical protein
SOB_12	BBA_05739	2.26086	-2.85551	Down	dibenzothiophene desulfurization enzyme A
SOB_12	BBA_06890	-0.324497	-2.86983	Down	major facilitator superfamily transporter
SOB_12	BBA_00300	-0.239606	-2.96098	Down	FoabaA-like protein
SOB_12	BBA_05748	2.93666	-2.96613	Down	hypothetical protein
SOB_12	BBA_02386	-0.338651	-3.01545	Down	hypothetical protein
SOB_12	BBA_06382	0.392139	-3.04707	Down	hypothetical protein
SOB_12	BBA_08493	0.48682	-3.07687	Down	Acyl-CoA N-acyltransferase
SOB_12	BBA_02517	-0.149984	-3.14809	Down	BR serine/threonine-protein kinase
SOB_12	BBA_05747	3.26512	-3.22621	Down	ser/Thr-rich protein T10 in DGCR region
SOB_12	BBA_04381	0.113948	-3.22723	Down	hypothetical protein
SOB_12	BBA_03535	-0.492936	-3.29863	Down	hypothetical protein
SOB_12	BBA_03415	-0.00600845	-3.30632	Down	calcofluor white hypersensitive protein
SOB_12	BBA_08663	-0.30907	-3.31576	Down	hypothetical protein
SOB_12	BBA_07632	0.195288	-3.39944	Down	oxalate decarboxylase family bicupin
SOB_12	BBA_06971	-0.401581	-3.48677	Down	methyltransferase-like protein
SOB_12	BBA_00793	-0.452037	-3.517	Down	hypothetical protein
SOB_12	BBA_04969	-0.336572	-3.62695	Down	ribose 5-phosphate isomerase
SOB_12	BBA_07287	4.19318	-3.66732	Down	MFS monocarboxylate transporter
SOB_12	BBA_04728	0.431966	-3.78105	Down	coenzyme A transferase
SOB_12	BBA_09990	2.61661	-3.8919	Down	dipeptidyl aminopeptidase/acylaminoacyl peptidase
SOB_12	BBA_02056	0.132833	-3.90514	Down	YT521-B-like splicing factor
SOB_12	BBA_00635	0.158909	-3.9745	Down	Secretory lipase family protein
SOB_12	BBA_01393	0.162881	-4.48875	Down	hypothetical protein
SOB_12	BBA_05882	-0.391541	-4.71053	Down	hypothetical protein
SOB_12	BBA_09587	-0.35588	-4.97394	Down	pyoverdine/dityrosine biosynthesis protein
SOB_12	BBA_06758	3.06218	-5.09682	Down	Na/K ATPase alpha 1 subunit, putative
SOB_12	BBA_09588	0.206589	-5.37786	Down	Cytochrome P450 CYP56C1
SOB_12	BBA_02344	5.1344	-5.6335	Down	succinate-semialdehyde dehydrogenase
SOB_12	BBA_04690	-0.0157465	-6.28907	Down	Na,H/K antiporter P-type ATPase
SOB_12	BBA_00528	0.0512216	-6.37123	Down	short chain dehydrogenase
SOB_12	BBA_02631	-0.287298	-6.48641	Down	hypothetical protein
SOB_12	BBA_02345	5.85822	-6.78953	Down	4-aminobutyrate aminotransferase
SOB_12	BBA_03898	-0.0061096	-7.89013	Down	small secreted protein

## Sheet: Table.S3
DEG class	Gene_ID	WT(HT0.5/nor)	∆Slt2(HT0.5/nor)	Regulation	Protein_name
HT-0.5	BBA_03310	-0.157152	3.08785	Up	hypothetical protein
HT-0.5	BBA_08258	0.00108717	2.7708	Up	PTH11-like integral membrane protein
HT-0.5	BBA_05297	-0.215896	2.68031	Up	protein of unknown function DUF125, transmembrane
HT-0.5	BBA_01337	-0.363145	2.55582	Up	hypothetical protein
HT-0.5	BBA_03233	0.0106816	2.52827	Up	GDP-mannose transporter
HT-0.5	BBA_06273	-4.2205	2.492	Up	OPT oligopeptide transporter
HT-0.5	BBA_04026	0.179902	2.40472	Up	chromate transport protein ChrA
HT-0.5	BBA_10173	0.114465	2.36234	Up	K-3-type glutaminase
HT-0.5	BBA_10063	-2.52102	2.15729	Up	flavin containing polyamine oxidase, putative
HT-0.5	BBA_05320	0.154125	2.11521	Up	plasma membrane zinc ion transporter, putative
HT-0.5	BBA_07745	0.355328	2.10796	Up	Glycoside hydrolase, catalytic core
HT-0.5	BBA_00816	-0.0867497	2.06451	Up	hypothetical protein
HT-0.5	BBA_02097	-0.0462815	2.01911	Up	gll2891-like protein
HT-0.5	BBA_09863	-0.0722127	2.00216	Up	hypothetical protein
HT-0.5	BBA_01949	-2.3128	0.496866	Up	hypothetical protein
HT-0.5	BBA_00120	-2.43644	0.486071	Up	hypothetical protein
HT-0.5	BBA_00147	-2.01766	0.475366	Up	cutinase-2 protein
HT-0.5	BBA_02864	-2.19476	0.472899	Up	heavy metal translocating P-type ATPase
HT-0.5	BBA_02381	-5.56342	0.463828	Up	putative endochitinase CHI2
HT-0.5	BBA_00893	-3.55262	0.461583	Up	Amino acid/polyamine transporter I
HT-0.5	BBA_07464	-3.50419	0.458071	Up	hypothetical protein
HT-0.5	BBA_01172	-2.33486	0.440781	Up	MCM2/3/5 family protein
HT-0.5	BBA_01162	-2.15017	0.435771	Up	hypothetical protein
HT-0.5	BBA_02482	-4.90204	0.416009	Up	carboxypeptidase Y
HT-0.5	BBA_02505	-2.50172	0.40198	Up	homeobox domain-containing protein
HT-0.5	BBA_02532	-6.03095	0.393012	Up	S-layer protein
HT-0.5	BBA_04976	-3.14592	0.384001	Up	enoyl-CoA hydratase/isomerase family protein
HT-0.5	BBA_10041	-2.53367	0.378946	Up	hemolysin-III family protein
HT-0.5	BBA_00265	-2.16998	0.357885	Up	morphogenesis protein
HT-0.5	BBA_02374	-2.94053	0.356391	Up	metalloprotease-like protein
HT-0.5	BBA_07845	-3.71887	0.353134	Up	peptidase family M28
HT-0.5	BBA_05155	-4.69355	0.34338	Up	extracellular aldonolactonase
HT-0.5	BBA_07806	-2.33784	0.340573	Up	glutamate carboxypeptidase
HT-0.5	BBA_08247	-5.15905	0.327372	Up	carboxypeptidase-like protein
HT-0.5	BBA_06332	-2.67655	0.325562	Up	gamma-glutamyltranspeptidase
HT-0.5	BBA_08551	-3.54677	0.325232	Up	4-hydroxyphenylpyruvate dioxygenase
HT-0.5	BBA_04952	-2.11475	0.319855	Up	hypothetical protein
HT-0.5	BBA_01801	-2.1356	0.314493	Up	Spc97/Spc98 family protein
HT-0.5	BBA_02094	-3.31139	0.313337	Up	hydantoinase/carbamoylase family amidase
HT-0.5	BBA_06421	-3.54157	0.312195	Up	carboxypeptidase S1
HT-0.5	BBA_00736	-3.92222	0.309252	Up	hypothetical protein
HT-0.5	BBA_00059	-2.76125	0.303569	Up	FAD binding domain containing protein
HT-0.5	BBA_08903	-2.1029	0.303387	Up	hypothetical protein
HT-0.5	BBA_07467	-3.26081	0.301066	Up	hypothetical protein
HT-0.5	BBA_08462	-3.99791	0.299433	Up	aspergillopepsin-2 heavy chain
HT-0.5	BBA_06102	-2.22665	0.297465	Up	MRC1-like domain-containing protein
HT-0.5	BBA_03212	-3.43397	0.292667	Up	phthalate transporter
HT-0.5	BBA_02967	-3.92985	0.288804	Up	Mmc protein
HT-0.5	BBA_01037	-2.40084	0.285919	Up	hypothetical protein
HT-0.5	BBA_02800	-3.02592	0.273405	Up	phosphoglycerate mutase family protein, putative
HT-0.5	BBA_03025	-2.90834	0.271449	Up	bZIP transcription factor
HT-0.5	BBA_04268	-2.1621	0.271148	Up	hypothetical protein
HT-0.5	BBA_09428	-3.19976	0.270441	Up	peptidase family M3
HT-0.5	BBA_01568	-2.00958	0.259562	Up	DNA replication complex GINS protein PSF1
HT-0.5	BBA_02632	-2.25017	0.258096	Up	Cytochrome P450 CYP617A2
HT-0.5	BBA_06241	-2.39777	0.257467	Up	hypothetical protein
HT-0.5	BBA_00305	-2.4061	0.251553	Up	Cytochrome P450 CYP628A2
HT-0.5	BBA_00910	-2.54187	0.248224	Up	hypothetical protein
HT-0.5	BBA_05675	-2.39918	0.237568	Up	hypothetical protein
HT-0.5	BBA_06917	-4.641	0.226665	Up	glycosyl hydrolase
HT-0.5	BBA_03570	-2.4254	0.220372	Up	hypothetical protein
HT-0.5	BBA_05612	-2.09537	0.217416	Up	beta-mannosidase A
HT-0.5	BBA_08813	-2.76657	0.21735	Up	hypothetical protein
HT-0.5	BBA_01396	-2.06296	0.21686	Up	serine/threonine-protein kinase KIN4
HT-0.5	BBA_04995	-2.06756	0.216156	Up	ribonucleoside-diphosphate reductase large chain
HT-0.5	BBA_04230	-3.54535	0.215796	Up	oxidoreductase family protein
HT-0.5	BBA_04295	-2.89722	0.215005	Up	C2 domain-containing protein
HT-0.5	BBA_02221	-2.04451	0.214695	Up	defects in morphology protein 1
HT-0.5	BBA_07965	-2.12596	0.206874	Up	pre-mRNA splicing factor CLF1
HT-0.5	BBA_01494	-2.34014	0.206275	Up	lipase 1 precursor
HT-0.5	BBA_02033	-3.66074	0.202049	Up	feruloyl esterase A precursor
HT-0.5	BBA_07024	-3.18843	0.198397	Up	zeta toxin
HT-0.5	BBA_06706	-3.69782	0.197867	Up	Chitin-binding, domain 3
HT-0.5	BBA_04675	-3.02155	0.195669	Up	hypothetical protein
HT-0.5	BBA_05825	-3.37218	0.192369	Up	secreted glucosidase
HT-0.5	BBA_05761	-5.00698	0.191253	Up	phosphate permease
HT-0.5	BBA_01963	-3.25365	0.190802	Up	pepsin A1
HT-0.5	BBA_04401	-3.72123	0.190736	Up	sporulation-specific protein
HT-0.5	BBA_00628	-5.08786	0.190114	Up	salicylate hydroxylase
HT-0.5	BBA_00319	-4.73103	0.184885	Up	Peptidase S8
HT-0.5	BBA_06483	-3.44947	0.182933	Up	Lactamase B
HT-0.5	BBA_02022	-3.26797	0.18178	Up	hypothetical protein
HT-0.5	BBA_01261	-2.24505	0.181062	Up	hypothetical protein
HT-0.5	BBA_08723	-2.61717	0.179307	Up	Epl1 protein
HT-0.5	BBA_06035	-2.5627	0.177433	Up	G protein alpha subunit
HT-0.5	BBA_04898	-2.43497	0.174199	Up	protein required for amino acid permease transport from the Golgi to the cell surface
HT-0.5	BBA_07612	-4.03893	0.169058	Up	FAD binding domain-containing protein
HT-0.5	BBA_03459	-2.12905	0.168447	Up	NAD dependent epimerase/dehydratase
HT-0.5	BBA_09373	-3.53416	0.15998	Up	inorganic pyrophosphatase
HT-0.5	BBA_03786	-2.06396	0.159483	Up	fungal specific transcription factor
HT-0.5	BBA_06536	-4.54881	0.155944	Up	carboxylic acid transport protein
HT-0.5	BBA_02590	-2.733	0.153977	Up	hypothetical protein
HT-0.5	BBA_07526	-4.487	0.14863	Up	protein rds1
HT-0.5	BBA_00990	-2.22044	0.146627	Up	HLH transcription factor (Hpa3), putative
HT-0.5	BBA_01983	-2.26794	0.145848	Up	hypothetical protein
HT-0.5	BBA_02276	-2.03482	0.145343	Up	tetratricopeptide repeat domain-containing protein
HT-0.5	BBA_00364	-2.13713	0.144003	Up	sucrose transporter
HT-0.5	BBA_03223	-2.762	0.142501	Up	capsular associated protein
HT-0.5	BBA_02670	-4.55415	0.140122	Up	hypothetical protein
HT-0.5	BBA_04084	-3.60307	0.125596	Up	putative aspartic protease
HT-0.5	BBA_08129	-2.72847	0.119163	Up	tousled-like kinase
HT-0.5	BBA_06317	-4.94477	0.119113	Up	chitinase-like protein
HT-0.5	BBA_07286	-4.93242	0.117055	Up	Phosphoesterase-like protein
HT-0.5	BBA_00995	-2.42181	0.107537	Up	sucrose transporter
HT-0.5	BBA_06800	-4.07615	0.104381	Up	beta-galactosidase
HT-0.5	BBA_06724	-2.64012	0.100156	Up	pH-response regulator protein palI/rim-9
HT-0.5	BBA_09322	-2.07305	0.099361	Up	chitin synthase
HT-0.5	BBA_01583	-2.32629	0.0990496	Up	metalloregulatory protein
HT-0.5	BBA_07780	-2.14159	0.0964771	Up	alpha-N-acetylglucosaminidase
HT-0.5	BBA_06684	-2.50891	0.0963199	Up	WSC domain-containing protein
HT-0.5	BBA_07252	-2.02971	0.0961517	Up	F-box protein
HT-0.5	BBA_09119	-4.4127	0.0960073	Up	phosphoesterase-like protein
HT-0.5	BBA_04013	-5.04087	0.0921965	Up	glycoside hydrolase family 55
HT-0.5	BBA_08947	-2.31583	0.0921676	Up	Bicarbonate transporter
HT-0.5	BBA_03910	-3.8376	0.0870079	Up	oxidoreductase FAD-binding domain-containing protein
HT-0.5	BBA_02118	-2.01774	0.0836042	Up	phosphatidylcholine-hydrolyzing phospholipase C
HT-0.5	BBA_09514	-2.5032	0.0829229	Up	xanthine dehydrogenase
HT-0.5	BBA_07714	-3.01331	0.0828124	Up	hypothetical protein
HT-0.5	BBA_00916	-2.16957	0.0808484	Up	hypothetical protein
HT-0.5	BBA_07349	-2.59668	0.0804346	Up	vitamin H transporter
HT-0.5	BBA_04607	-4.25012	0.0795487	Up	hypothetical protein
HT-0.5	BBA_00117	-2.21842	0.0794191	Up	RNA recognition domain-containing protein
HT-0.5	BBA_00470	-4.40112	0.0776384	Up	ATP-grasp enzyme-like protein
HT-0.5	BBA_05646	-4.84639	0.0728828	Up	autophagy protein (Atg22), putative
HT-0.5	BBA_03837	-2.3927	0.069299	Up	Lactonase, 7-bladed beta propeller
HT-0.5	BBA_02294	-2.08461	0.0681591	Up	hexose transporter
HT-0.5	BBA_04608	-3.96736	0.0643782	Up	hypothetical protein
HT-0.5	BBA_02068	-2.84938	0.0637559	Up	calcineurin-like phosphoesterase
HT-0.5	BBA_05330	-2.17972	0.06365	Up	hexose transporter
HT-0.5	BBA_07559	-2.61435	0.0621501	Up	putative aspartate protease
HT-0.5	BBA_08933	-2.61111	0.0619991	Up	hypothetical protein
HT-0.5	BBA_03272	-2.31401	0.0601311	Up	Hsp70 family chaperone
HT-0.5	BBA_10059	-2.41545	0.0583736	Up	p63 related protein
HT-0.5	BBA_03463	-2.45398	0.057867	Up	acid phosphatase
HT-0.5	BBA_08761	-3.62576	0.0570632	Up	hypothetical protein
HT-0.5	BBA_06628	-3.78069	0.0558949	Up	OPT oligopeptide transporter
HT-0.5	BBA_05234	-3.55761	0.0548688	Up	glycosyl hydrolase
HT-0.5	BBA_03935	-5.01999	0.0542912	Up	hypothetical protein
HT-0.5	BBA_08299	-2.11462	0.0533108	Up	acetyltransferase, gnat family
HT-0.5	BBA_01655	-2.63764	0.0532291	Up	sulfate permease
HT-0.5	BBA_01595	-2.06438	0.0525955	Up	hypothetical protein
HT-0.5	BBA_06090	-2.00836	0.0492695	Up	aminodeoxychorismate lyase
HT-0.5	BBA_02187	-5.24744	0.0481525	Up	hypothetical protein
HT-0.5	BBA_09760	-4.09118	0.0451567	Up	Catalase-peroxidase
HT-0.5	BBA_08812	-4.39969	0.0400132	Up	secreted lipase 1 precursor
HT-0.5	BBA_01216	-2.07714	0.0398398	Up	alpha/beta superfamily hydrolase
HT-0.5	BBA_04930	-2.01892	0.0396564	Up	peptidase family M1
HT-0.5	BBA_01849	-3.36438	0.0392587	Up	hydroxyproline-rich glycoprotein DZ-HRGP
HT-0.5	BBA_06071	-2.02918	0.0388194	Up	ATP synthase F0
HT-0.5	BBA_00053	-2.11533	0.037744	Up	glycosyltransferase family 39
HT-0.5	BBA_03335	-5.44808	0.0373471	Up	malate dehydrogenase
HT-0.5	BBA_03078	-2.00056	0.0340985	Up	Cytochrome P450 CYP68N1
HT-0.5	BBA_07700	-2.36085	0.0338499	Up	hypothetical protein
HT-0.5	BBA_06286	-2.31615	0.0309472	Up	ATPase protein
HT-0.5	BBA_07331	-2.64764	0.0303566	Up	N,O-diacetyl muramidase, putative
HT-0.5	BBA_02997	-2.52455	0.0300242	Up	hypothetical protein
HT-0.5	BBA_03677	-2.55632	0.0225625	Up	hypothetical protein
HT-0.5	BBA_07519	-4.40623	0.0206589	Up	glucose sorbosone dehydrogenase
HT-0.5	BBA_02775	-2.46256	0.0169147	Up	Amine oxidase
HT-0.5	BBA_02376	-2.42369	0.0159698	Up	hypothetical protein
HT-0.5	BBA_09986	-2.08374	0.0142642	Up	ketoreductase, putative
HT-0.5	BBA_03198	-2.14152	0.00934709	Up	suppressor protein PSP1
HT-0.5	BBA_06346	-4.72573	0.00610755	Up	oxaloacetate acetylhydrolase
HT-0.5	BBA_01161	-3.12959	0.00378658	Up	WSC domain-containing protein
HT-0.5	BBA_00459	-2.10944	0.00188799	Up	hypothetical protein
HT-0.5	BBA_07637	-2.09484	0	Up	hypothetical protein
HT-0.5	BBA_00362	-2.60041	0	Up	hypothetical protein
HT-0.5	BBA_06008	-4.18205	0	Up	FAD binding domain-containing protein
HT-0.5	BBA_07227	-5.42299	0	Up	malate dehydrogenase
HT-0.5	BBA_05337	-2.55785	-0.00207	Up	hypothetical protein
HT-0.5	BBA_06068	-2.00324	-0.00263756	Up	gamma-tubulin
HT-0.5	BBA_07314	-4.58773	-0.00396647	Up	extracellular dipeptidyl-peptidase Dpp4
HT-0.5	BBA_04676	-2.07526	-0.00424692	Up	acetamidase-like protein
HT-0.5	BBA_03274	-3.56354	-0.00596567	Up	hypothetical protein
HT-0.5	BBA_03782	-2.24365	-0.00748926	Up	putative hydrolase
HT-0.5	BBA_07010	-2.26	-0.00836138	Up	major facilitator superfamily transporter
HT-0.5	BBA_06381	-2.79315	-0.00862707	Up	C6 finger domain protein
HT-0.5	BBA_07084	-2.08116	-0.00997271	Up	Isochorismatase-like protein
HT-0.5	BBA_10176	-2.02709	-0.01079	Up	amidohydrolase family protein
HT-0.5	BBA_08641	-2.07185	-0.0209881	Up	GNAT family acetyltransferase
HT-0.5	BBA_07798	-3.53707	-0.021486	Up	glycosyl hydrolase family 3 N terminal domain-containing protein
HT-0.5	BBA_03285	-2.64819	-0.0224956	Up	phosphoglycerate mutase
HT-0.5	BBA_09171	-5.58096	-0.0227511	Up	hypothetical protein
HT-0.5	BBA_00471	-4.79483	-0.0288583	Up	catechol O-methyltransferase
HT-0.5	BBA_09412	-2.32511	-0.0295434	Up	trascription factor
HT-0.5	BBA_04615	-3.8561	-0.0315245	Up	hypothetical protein
HT-0.5	BBA_07035	-2.34418	-0.0330622	Up	glycosyltransferase family 57
HT-0.5	BBA_06621	-3.01256	-0.036466	Up	hypothetical protein
HT-0.5	BBA_01043	-2.13198	-0.0371928	Up	PHD-finger domain-containing protein
HT-0.5	BBA_03287	-2.06881	-0.0378658	Up	Pfs, NACHT and Ankyrin domain protein
HT-0.5	BBA_00737	-2.40795	-0.0381776	Up	dimethylaniline monooxygenase 3
HT-0.5	BBA_04793	-2.37674	-0.0393602	Up	hypothetical protein
HT-0.5	BBA_03784	-2.66374	-0.0405815	Up	alpha/beta hydrolase fold protein
HT-0.5	BBA_00770	-2.60797	-0.0435283	Up	C6 zinc finger domain protein
HT-0.5	BBA_04843	-2.30481	-0.0447722	Up	ferric reductase like transmembrane component
HT-0.5	BBA_04944	-2.91838	-0.0457438	Up	phytoene synthase/lycopene cyclase
HT-0.5	BBA_03169	-2.33107	-0.0463406	Up	Putative Gal4-like transcriptional regulator
HT-0.5	BBA_04975	-2.76255	-0.0469586	Up	AMP-binding enzyme
HT-0.5	BBA_02707	-2.46894	-0.0475836	Up	hypothetical protein
HT-0.5	BBA_02726	-2.04905	-0.0578874	Up	hypothetical protein
HT-0.5	BBA_02133	-2.06298	-0.0583281	Up	integral membrane protein
HT-0.5	BBA_06306	-2.82232	-0.0600712	Up	ATP synthase F0
HT-0.5	BBA_10340	-2.13759	-0.0603609	Up	DNA repair protein, SNF2 family
HT-0.5	BBA_03852	-2.69506	-0.0658062	Up	penicillin-binding protein
HT-0.5	BBA_00457	-2.88829	-0.0675559	Up	integral membrane channel protein
HT-0.5	BBA_07597	-2.74105	-0.0676515	Up	hypothetical protein
HT-0.5	BBA_03273	-2.47457	-0.0694479	Up	hypothetical protein
HT-0.5	BBA_06905	-2.00585	-0.070656	Up	phosphoinositide 3-kinase regulatory subunit 4
HT-0.5	BBA_07622	-3.24815	-0.0746728	Up	yjfJ-like protein
HT-0.5	BBA_04910	-2.06827	-0.0762693	Up	hypothetical protein
HT-0.5	BBA_01678	-3.27254	-0.0785758	Up	ZIP Zinc transporter family protein
HT-0.5	BBA_00236	-2.56514	-0.0788286	Up	hypothetical protein
HT-0.5	BBA_06033	-2.61413	-0.0819437	Up	LamB/YcsF family protein
HT-0.5	BBA_06600	-2.66556	-0.0820411	Up	LPS glycosyltransferase, putative
HT-0.5	BBA_02107	-2.67495	-0.0821298	Up	hypothetical protein
HT-0.5	BBA_06698	-4.16968	-0.0839403	Up	sphingomyelin phosphodiesterase
HT-0.5	BBA_08798	-4.49284	-0.0854595	Up	Aquaporin-like protein
HT-0.5	BBA_09141	-3.88917	-0.0867762	Up	hypothetical protein
HT-0.5	BBA_00462	-3.41789	-0.0868298	Up	APSES transcription factor Xbp1
HT-0.5	BBA_02766	-4.22601	-0.0880651	Up	BTB domain transcription factor
HT-0.5	BBA_01018	-2.32084	-0.0931645	Up	riboflavin aldehyde-forming enzyme
HT-0.5	BBA_02277	-3.96018	-0.0937015	Up	Ser/Thr protein phosphatase family protein
HT-0.5	BBA_01778	-2.74385	-0.0948552	Up	hypothetical protein
HT-0.5	BBA_06205	-3.23984	-0.0948639	Up	ankyrin repeat protein
HT-0.5	BBA_02153	-2.69959	-0.0953578	Up	putative endochitinase CHI3
HT-0.5	BBA_03909	-2.55813	-0.0957518	Up	filamentous hemagglutinin / adhesin
HT-0.5	BBA_07834	-2.18749	-0.0960299	Up	protein phosphatase 2A regulatory B subunit
HT-0.5	BBA_04950	-2.46422	-0.0966033	Up	nacht and ankyrin domain containing protein
HT-0.5	BBA_07025	-2.49371	-0.0971228	Up	ATG1 protein
HT-0.5	BBA_09306	-2.25316	-0.0978055	Up	major facilitator superfamily transporter
HT-0.5	BBA_03303	-2.18262	-0.0979068	Up	FAD binding domain-containing protein
HT-0.5	BBA_09176	-3.51389	-0.0995726	Up	alkaline serine protease AorO
HT-0.5	BBA_09881	-3.1558	-0.102403	Up	sterigmatocystin 8-O-methyltransferase
HT-0.5	BBA_09265	-2.12241	-0.104983	Up	integral membrane protein PTH11-like protein
HT-0.5	BBA_03024	-2.04991	-0.105654	Up	hypothetical protein
HT-0.5	BBA_08246	-2.54462	-0.107486	Up	peptide synthetase
HT-0.5	BBA_06181	-2.33008	-0.10793	Up	ubiquitin conjugating enzyme, putative
HT-0.5	BBA_00451	-2.04178	-0.107943	Up	MFS transporter, putative
HT-0.5	BBA_03111	-3.56497	-0.108295	Up	hypothetical protein
HT-0.5	BBA_05374	-2.81563	-0.11284	Up	hypothetical protein
HT-0.5	BBA_02016	-2.37868	-0.114236	Up	hypothetical protein
HT-0.5	BBA_07661	-3.78334	-0.115641	Up	potassium/sodium efflux P-type ATPase
HT-0.5	BBA_09599	-2.41971	-0.116979	Up	alcohol dehydrogenase GroES-like domain-containing protein
HT-0.5	BBA_10268	-2.05981	-0.117522	Up	cutinase transcription factor 1 alpha
HT-0.5	BBA_07926	-3.43665	-0.117555	Up	NADPH oxidase
HT-0.5	BBA_01334	-2.67775	-0.118672	Up	large conductance mechanosensitive channel protein
HT-0.5	BBA_08796	-3.863	-0.119272	Up	glycosyl hydrolase family 92
HT-0.5	BBA_05826	-3.43637	-0.119617	Up	20beta-hydroxysteroid dehydrogenase
HT-0.5	BBA_06045	-2.0349	-0.120583	Up	hypothetical protein
HT-0.5	BBA_05879	-3.74283	-0.121023	Up	aorsin-like protein
HT-0.5	BBA_07539	-2.23025	-0.123736	Up	sugar hydrolase
HT-0.5	BBA_03604	-2.48021	-0.124274	Up	anaphase-promoting complex subunit 10
HT-0.5	BBA_02853	-2.22511	-0.12652	Up	hypothetical protein
HT-0.5	BBA_02275	-2.15105	-0.129255	Up	Cytochrome P450 CYP5202A1
HT-0.5	BBA_03936	-3.92375	-0.131104	Up	DUF1264 domain-containing protein
HT-0.5	BBA_06222	-2.30865	-0.131222	Up	protealysin-like protein
HT-0.5	BBA_05847	-3.2185	-0.131313	Up	putative glycosyl hydrolase
HT-0.5	BBA_02370	-2.28623	-0.131469	Up	serine/threonine-protein kinase DBF20
HT-0.5	BBA_01615	-2.24034	-0.13349	Up	aquaporin-2
HT-0.5	BBA_08745	-2.13828	-0.136413	Up	cystathionine gamma-synthase
HT-0.5	BBA_05952	-2.23858	-0.138941	Up	beta-mannosidase
HT-0.5	BBA_10060	-2.03544	-0.1393	Up	hypothetical protein
HT-0.5	BBA_09202	-2.77041	-0.140145	Up	hypothetical protein
HT-0.5	BBA_05156	-2.30982	-0.140812	Up	C6 finger domain protein
HT-0.5	BBA_04477	-2.13875	-0.141056	Up	hypothetical protein
HT-0.5	BBA_05362	-2.39764	-0.141227	Up	acyltransferase-like protein
HT-0.5	BBA_09228	-2.14031	-0.141433	Up	cell division control protein 14
HT-0.5	BBA_10130	-2.40817	-0.142168	Up	hypothetical protein
HT-0.5	BBA_07086	-2.73344	-0.142405	Up	hypothetical protein
HT-0.5	BBA_04241	-4.40384	-0.143755	Up	phosphoesterase-like protein
HT-0.5	BBA_00545	-2.15051	-0.145991	Up	penicillin-binding protein
HT-0.5	BBA_08159	-2.14184	-0.148847	Up	insulin-induced protein
HT-0.5	BBA_01260	-2.45354	-0.14953	Up	hypothetical protein
HT-0.5	BBA_08461	-2.76325	-0.149681	Up	C6 zinc finger domain-containing protein
HT-0.5	BBA_05311	-3.43376	-0.15299	Up	UDP-N-acetylglucosamine acyltransferase
HT-0.5	BBA_02201	-2.11128	-0.153506	Up	nitrate assimilation regulatory protein nirA
HT-0.5	BBA_06458	-4.61403	-0.155007	Up	POT family protein
HT-0.5	BBA_03471	-2.06331	-0.155793	Up	FAD dependent oxidoreductase domain containing protein
HT-0.5	BBA_08853	-3.6718	-0.158042	Up	transcriptional regulator
HT-0.5	BBA_02926	-2.28129	-0.160088	Up	cupin domain protein
HT-0.5	BBA_00528	-2.62826	-0.160671	Up	short chain dehydrogenase
HT-0.5	BBA_02382	-3.08043	-0.161231	Up	Cytochrome P450 CYP52T1
HT-0.5	BBA_05211	-2.08211	-0.166078	Up	hypothetical protein
HT-0.5	BBA_03868	-2.17084	-0.167053	Up	piwi domain-containing protein
HT-0.5	BBA_05901	-2.12346	-0.167064	Up	FAD binding domain containing protein
HT-0.5	BBA_09201	-2.66258	-0.168943	Up	hypothetical protein
HT-0.5	BBA_08498	-4.76397	-0.172219	Up	endonuclease/exonuclease/phosphatase family
HT-0.5	BBA_06599	-2.17183	-0.17437	Up	hydrophobin-like protein
HT-0.5	BBA_05999	-2.25204	-0.176156	Up	C2H2 transcription factor
HT-0.5	BBA_06520	-2.41634	-0.177849	Up	calcineurin-like phosphoesterase
HT-0.5	BBA_07385	-2.46277	-0.178379	Up	MFS transporter
HT-0.5	BBA_08072	-2.61698	-0.17988	Up	phosphate transporter
HT-0.5	BBA_06345	-2.35206	-0.179895	Up	hypothetical protein
HT-0.5	BBA_06712	-2.54943	-0.180809	Up	hypothetical protein
HT-0.5	BBA_06303	-3.71544	-0.182113	Up	methyltransferase domain-containing protein
HT-0.5	BBA_02818	-2.55643	-0.183466	Up	hypothetical protein
HT-0.5	BBA_09520	-3.03882	-0.18426	Up	histidine acid phosphatase, putative
HT-0.5	BBA_08728	-2.10252	-0.184747	Up	hexose transporter
HT-0.5	BBA_08760	-3.15644	-0.185548	Up	OsmC-like protein
HT-0.5	BBA_09945	-2.07005	-0.185846	Up	histone H2B
HT-0.5	BBA_06238	-2.69469	-0.186858	Up	Rap1 Myb domain-containing protein
HT-0.5	BBA_03229	-3.04522	-0.187658	Up	hypothetical protein
HT-0.5	BBA_04256	-2.42958	-0.188471	Up	fungal specific transcription factor
HT-0.5	BBA_08149	-2.39911	-0.188977	Up	hypothetical protein
HT-0.5	BBA_06932	-2.28669	-0.18937	Up	Carbamoyl transferase
HT-0.5	BBA_00234	-2.64224	-0.18983	Up	alpha/beta hydrolase
HT-0.5	BBA_03155	-2.07491	-0.189893	Up	Ras family protein
HT-0.5	BBA_09650	-2.05142	-0.191468	Up	porphobilinogen deaminase Hem3, putative
HT-0.5	BBA_06801	-2.51645	-0.191502	Up	amidohydrolase-like protein
HT-0.5	BBA_04784	-2.37659	-0.191524	Up	C6 zinc finger domain protein
HT-0.5	BBA_02782	-2.79253	-0.191627	Up	glycoside hydrolase family 31
HT-0.5	BBA_00819	-2.11703	-0.191753	Up	hypothetical protein
HT-0.5	BBA_06756	-2.90637	-0.200191	Up	NAD-binding Rossmann fold oxidoreductase, putative
HT-0.5	BBA_08073	-2.00045	-0.201769	Up	hypothetical protein
HT-0.5	BBA_04376	-2.20597	-0.202131	Up	hypothetical protein
HT-0.5	BBA_07618	-2.38792	-0.202608	Up	Zn(II)2Cys6 transcription factor
HT-0.5	BBA_07788	-3.00793	-0.203066	Up	OPT family small oligopeptide transporter
HT-0.5	BBA_09142	-3.78973	-0.203797	Up	hypothetical protein
HT-0.5	BBA_03822	-3.8639	-0.204356	Up	C6 transcription factor
HT-0.5	BBA_07766	-3.79072	-0.20653	Up	endothiapepsin-like protein
HT-0.5	BBA_00786	-2.07779	-0.208337	Up	DNA-binding protein
HT-0.5	BBA_03992	-2.16925	-0.20977	Up	hypothetical protein
HT-0.5	BBA_00256	-2.33171	-0.211099	Up	nucleoside-diphosphate-sugar epimerase
HT-0.5	BBA_06575	-2.694	-0.213236	Up	hypothetical protein
HT-0.5	BBA_05046	-2.08737	-0.214119	Up	serine carboxypeptidase S28
HT-0.5	BBA_00517	-2.27696	-0.21675	Up	C6 zinc finger domain protein
HT-0.5	BBA_05637	-2.76897	-0.21723	Up	hypothetical protein
HT-0.5	BBA_03244	-2.15129	-0.218349	Up	HLH transcription factor
HT-0.5	BBA_01003	-2.21966	-0.219455	Up	subtilase-like protein
HT-0.5	BBA_06639	-3.82342	-0.222058	Up	sugar transporter
HT-0.5	BBA_04375	-2.0125	-0.222928	Up	hypothetical protein
HT-0.5	BBA_08057	-2.76372	-0.223029	Up	6-hydroxy-D-nicotine oxidase
HT-0.5	BBA_04225	-3.17462	-0.223286	Up	alpha-tubulin
HT-0.5	BBA_04443	-3.98904	-0.224334	Up	chromatin remodelling complex subunit
HT-0.5	BBA_06885	-3.38692	-0.225498	Up	guanine deaminase
HT-0.5	BBA_09868	-3.09185	-0.22713	Up	phosphotransferase enzyme family protein
HT-0.5	BBA_02099	-2.60928	-0.227287	Up	helix-loop-helix DNA-binding domain-containing protein
HT-0.5	BBA_07994	-2.87293	-0.231007	Up	putative enoyl-CoA hydratase echA8
HT-0.5	BBA_00452	-2.3856	-0.231464	Up	FAD dependent oxidoreductase
HT-0.5	BBA_03941	-2.41755	-0.232965	Up	hypothetical protein
HT-0.5	BBA_06429	-2.00282	-0.233134	Up	hypothetical protein
HT-0.5	BBA_03460	-4.31373	-0.233448	Up	phosphatidylinositol transfer protein CSR1
HT-0.5	BBA_02148	-2.42947	-0.234056	Up	hypothetical protein
HT-0.5	BBA_02267	-2.01758	-0.237137	Up	tetratricopeptide-like protein
HT-0.5	BBA_07957	-2.26291	-0.237318	Up	hypothetical protein
HT-0.5	BBA_08102	-2.36503	-0.238258	Up	kinase domain containing protein
HT-0.5	BBA_04235	-2.14115	-0.238515	Up	hypothetical protein
HT-0.5	BBA_03867	-2.11172	-0.241883	Up	host-specific AK-toxin Akt2
HT-0.5	BBA_00063	-3.08324	-0.24234	Up	AMP-binding enzyme, putative
HT-0.5	BBA_01428	-3.08747	-0.243918	Up	ASF1 like histone chaperone
HT-0.5	BBA_03396	-2.02347	-0.246057	Up	intermediate filament protein MDM1
HT-0.5	BBA_09790	-6.17546	-0.246137	Up	Flavin-binding monooxygenase-like family protein
HT-0.5	BBA_00643	-2.28788	-0.246813	Up	hypothetical protein
HT-0.5	BBA_00997	-2.1194	-0.247747	Up	hsp70 protein
HT-0.5	BBA_08243	-4.05454	-0.248563	Up	calcineurin-like phosphoesterase
HT-0.5	BBA_08391	-2.52605	-0.249182	Up	thiamine pyrophosphate enzyme
HT-0.5	BBA_04805	-2.29926	-0.250595	Up	neutral/alkaline non-lysosomal ceramidase
HT-0.5	BBA_06832	-3.06655	-0.250821	Up	fatty acid hydroxylase superfamily protein
HT-0.5	BBA_05312	-2.58018	-0.251877	Up	pleiotropic regulatory protein DegT/DnrJ/EryC1/StrS
HT-0.5	BBA_09413	-3.18745	-0.253874	Up	magnesium and cobalt transporter CorA
HT-0.5	BBA_05482	-2.26861	-0.253959	Up	hypothetical protein
HT-0.5	BBA_09169	-4.19996	-0.254018	Up	Hexose transport-related protein, putative
HT-0.5	BBA_05122	-2.72062	-0.254864	Up	hypothetical protein
HT-0.5	BBA_01956	-3.03855	-0.255189	Up	glycoside hydrolase family 15
HT-0.5	BBA_08042	-2.26528	-0.25571	Up	serine/threonine-protein kinase plo1
HT-0.5	BBA_07631	-4.98937	-0.256428	Up	family S53 protease
HT-0.5	BBA_06659	-2.48801	-0.259169	Up	OPT family small oligopeptide transporter
HT-0.5	BBA_05268	-2.02293	-0.26117	Up	AMP-binding enzyme
HT-0.5	BBA_08527	-2.63437	-0.262706	Up	hypothetical protein
HT-0.5	BBA_03943	-2.22371	-0.265146	Up	C2H2 zinc finger protein
HT-0.5	BBA_01850	-2.02293	-0.26558	Up	hypothetical protein
HT-0.5	BBA_02077	-3.41837	-0.265612	Up	methyltransferase domain-containing protein
HT-0.5	BBA_08653	-2.18641	-0.266382	Up	hypothetical protein
HT-0.5	BBA_05179	-2.59945	-0.267443	Up	nonribosomal siderophore peptide synthase SidC
HT-0.5	BBA_04170	-2.47428	-0.269012	Up	PX domain-containing protein
HT-0.5	BBA_07294	-4.3541	-0.270783	Up	protease S8 tripeptidyl peptidase I (cln2)
HT-0.5	BBA_03179	-2.0439	-0.271066	Up	calcium-transporting ATPase
HT-0.5	BBA_00369	-2.43898	-0.271314	Up	Putative Zn(II)2Cys6 transcription factor
HT-0.5	BBA_00815	-2.7286	-0.271823	Up	phosphotransferase enzyme family protein
HT-0.5	BBA_06717	-3.4043	-0.273324	Up	putative YFW family protein 5
HT-0.5	BBA_00899	-2.44815	-0.273474	Up	MeaB protein
HT-0.5	BBA_05411	-2.60537	-0.274024	Up	major facilitator superfamily transporter
HT-0.5	BBA_05285	-2.35559	-0.275455	Up	glycylpeptide N-tetradecanoyltransferase
HT-0.5	BBA_09720	-3.78294	-0.280223	Up	Cytochrome P450 CYP5293A2
HT-0.5	BBA_10177	-3.17462	-0.280891	Up	phosphatidylserine decarboxylase
HT-0.5	BBA_00616	-2.9827	-0.282453	Up	glycoside hydrolase family 35
HT-0.5	BBA_07719	-2.02385	-0.282957	Up	autophagy-related protein 3
HT-0.5	BBA_03696	-2.48003	-0.284593	Up	hypothetical protein
HT-0.5	BBA_09153	-5.21151	-0.287128	Up	subtilisin-like serine protease PR1C
HT-0.5	BBA_01133	-2.50081	-0.288707	Up	hypothetical protein
HT-0.5	BBA_09234	-2.05954	-0.29237	Up	integral peroxisomal membrane peroxin
HT-0.5	BBA_01917	-2.54698	-0.29342	Up	peroxin 8
HT-0.5	BBA_01521	-2.36723	-0.295259	Up	aldose 1-epimerase
HT-0.5	BBA_02580	-3.02063	-0.296977	Up	allergen-like protein
HT-0.5	BBA_03027	-2.05886	-0.29747	Up	hypothetical protein
HT-0.5	BBA_06533	-3.52227	-0.297561	Up	alcohol oxidase
HT-0.5	BBA_06305	-3.22127	-0.298351	Up	Cytochrome P450 CYP570A1
HT-0.5	BBA_00633	-3.16865	-0.298353	Up	NACHT and TPR domain-containing protein
HT-0.5	BBA_02591	-4.89326	-0.298976	Up	C6 zinc finger domain protein
HT-0.5	BBA_04174	-2.24665	-0.301017	Up	hypothetical protein
HT-0.5	BBA_00255	-2.35141	-0.301189	Up	putative aspartyl protease
HT-0.5	BBA_04290	-3.23889	-0.302285	Up	hypothetical protein
HT-0.5	BBA_06656	-3.42841	-0.302977	Up	MFS1 family protein
HT-0.5	BBA_08006	-2.24597	-0.307241	Up	hypothetical protein
HT-0.5	BBA_03334	-3.67065	-0.307718	Up	putative MAP kinase
HT-0.5	BBA_06327	-2.76732	-0.307779	Up	methyltransferase-like protein
HT-0.5	BBA_00475	-2.08186	-0.30856	Up	mRNA decapping hydrolase, putative
HT-0.5	BBA_06250	-3.23949	-0.311104	Up	transcription factor TamA
HT-0.5	BBA_02861	-2.21502	-0.313343	Up	Cell division control protein 2
HT-0.5	BBA_09284	-3.15574	-0.31357	Up	IDC1 protein
HT-0.5	BBA_03010	-2.72511	-0.313974	Up	hypothetical protein
HT-0.5	BBA_01239	-3.34798	-0.315909	Up	hypothetical protein
HT-0.5	BBA_06344	-2.08379	-0.316823	Up	drug resistance protein
HT-0.5	BBA_03908	-3.2603	-0.316871	Up	endonuclease/Exonuclease/phosphatase protein
HT-0.5	BBA_03922	-3.54659	-0.317361	Up	transmembrane amino acid transporter
HT-0.5	BBA_00502	-2.1706	-0.317517	Up	Ras family protein
HT-0.5	BBA_08082	-2.24084	-0.318022	Up	Golgi traffic protein SFT2, putative
HT-0.5	BBA_03836	-2.34281	-0.318446	Up	fungal specific transcription factor
HT-0.5	BBA_04288	-2.95704	-0.319587	Up	hypothetical protein
HT-0.5	BBA_00743	-2.06383	-0.320117	Up	transmembrane E3 ubiquitin-protein ligase
HT-0.5	BBA_08442	-3.1904	-0.321152	Up	hypothetical protein
HT-0.5	BBA_04862	-2.36947	-0.321751	Up	HET domain protein
HT-0.5	BBA_02453	-2.04399	-0.321766	Up	NAD dependent epimerase/dehydratase family protein
HT-0.5	BBA_01380	-3.0902	-0.323069	Up	UPF0183 domain-containing protein
HT-0.5	BBA_00472	-5.90186	-0.323138	Up	3-dehydroquinate synthase
HT-0.5	BBA_02173	-2.35522	-0.323483	Up	galactose-1-phosphate uridylyltransferase
HT-0.5	BBA_02149	-2.54192	-0.323779	Up	phosphate metabolism protein
HT-0.5	BBA_00042	-3.39826	-0.323829	Up	homoserine acetyltransferase family protein
HT-0.5	BBA_08083	-3.30698	-0.324718	Up	helix-loop-helix DNA-binding domain-containing protein
HT-0.5	BBA_00858	-3.9884	-0.325534	Up	hypothetical protein
HT-0.5	BBA_01411	-2.33119	-0.325984	Up	SIN3 protein-binding protein STB2
HT-0.5	BBA_04634	-2.23816	-0.326096	Up	amino acid permease
HT-0.5	BBA_00304	-2.23013	-0.326548	Up	dynein light chain type 1
HT-0.5	BBA_07556	-2.36257	-0.326918	Up	SPG20 protein
HT-0.5	BBA_04855	-2.42046	-0.32754	Up	6-phosphofructo-2-kinase
HT-0.5	BBA_05244	-2.23757	-0.32863	Up	hypothetical protein
HT-0.5	BBA_09865	-2.98694	-0.331598	Up	tat pathway signal sequence
HT-0.5	BBA_02564	-2.93106	-0.333078	Up	Ankyrin repeat-containing protein
HT-0.5	BBA_01086	-3.67956	-0.333332	Up	thymine dioxygenase
HT-0.5	BBA_06025	-2.55579	-0.334631	Up	ankyrin repeat containing protein
HT-0.5	BBA_07784	-2.2814	-0.334781	Up	C6 zinc finger domain-containing protein
HT-0.5	BBA_03747	-2.60022	-0.335059	Up	serine/threonine protein kinase
HT-0.5	BBA_04324	-2.0053	-0.335309	Up	hypothetical protein
HT-0.5	BBA_00458	-2.02245	-0.335985	Up	hypothetical protein
HT-0.5	BBA_09592	-2.70905	-0.337111	Up	major facilitator superfamily transporter
HT-0.5	BBA_04104	-4.51431	-0.337287	Up	DNA-binding protein
HT-0.5	BBA_07389	-2.77947	-0.337637	Up	protein phosphatase 2C
HT-0.5	BBA_01253	-2.47199	-0.339239	Up	LDB17 protein
HT-0.5	BBA_03478	-4.14564	-0.339733	Up	DUF829 domain protein (PaxU)
HT-0.5	BBA_07658	-2.46238	-0.340602	Up	pre-mRNA cleavage complex II protein Clp1
HT-0.5	BBA_04758	-3.04289	-0.341023	Up	dienelactone hydrolase
HT-0.5	BBA_09709	-3.52662	-0.341787	Up	Hsp70 family chaperone, putative
HT-0.5	BBA_03253	-2.66992	-0.3421	Up	hypothetical protein
HT-0.5	BBA_06991	-2.25721	-0.342748	Up	alcohol dehydrogenase GroES-like domain-containing protein
HT-0.5	BBA_04873	-2.52578	-0.342912	Up	putative germinal center kinases group protein
HT-0.5	BBA_01562	-2.92492	-0.344266	Up	hypothetical protein
HT-0.5	BBA_00114	-2.06228	-0.34439	Up	hypothetical protein
HT-0.5	BBA_09882	-4.94345	-0.347441	Up	integral membrane protein
HT-0.5	BBA_09224	-2.44751	-0.347869	Up	hypothetical protein
HT-0.5	BBA_04270	-2.03816	-0.347941	Up	hypothetical protein
HT-0.5	BBA_03016	-3.20981	-0.349228	Up	peptidase family protein
HT-0.5	BBA_01010	-3.50829	-0.349719	Up	lovastatin nonaketide synthase
HT-0.5	BBA_07693	-2.59663	-0.350931	Up	NlpC/P60-like cell-wall peptidase, putative
HT-0.5	BBA_01928	-3.29276	-0.351369	Up	proline-specific permease, putative
HT-0.5	BBA_06075	-2.08898	-0.352789	Up	hypothetical protein
HT-0.5	BBA_01145	-2.20975	-0.354711	Up	cell cycle inhibitor Nif1
HT-0.5	BBA_05841	-3.42967	-0.355044	Up	ABC transporter, putative
HT-0.5	BBA_00609	-2.61912	-0.355803	Up	peroxisomal copper amine oxidase
HT-0.5	BBA_07781	-2.82862	-0.357249	Up	F-box and wd40 domain protein
HT-0.5	BBA_03026	-3.4256	-0.358801	Up	Secretory lipase family protein
HT-0.5	BBA_05876	-2.08471	-0.359633	Up	major facilitator superfamily transporter
HT-0.5	BBA_07016	-3.26428	-0.359899	Up	voltage gated chloride channel
HT-0.5	BBA_05613	-2.75975	-0.35997	Up	hypothetical protein
HT-0.5	BBA_04785	-4.57352	-0.360469	Up	phosphatidylinositol transfer protein CSR1
HT-0.5	BBA_08304	-2.55626	-0.360976	Up	C6 zinc finger domain-containing protein
HT-0.5	BBA_02790	-2.38025	-0.361978	Up	hypothetical protein
HT-0.5	BBA_00955	-2.16465	-0.362681	Up	oxysterol-binding protein
HT-0.5	BBA_01281	-2.88892	-0.364578	Up	hypothetical protein
HT-0.5	BBA_00655	-2.20371	-0.365218	Up	amidohydrolase-like protein
HT-0.5	BBA_06358	-2.86017	-0.366132	Up	acid phosphatase
HT-0.5	BBA_06906	-3.09755	-0.366504	Up	integral membrane protein Pth11-like, putative
HT-0.5	BBA_08582	-2.09331	-0.368977	Up	adrenoleukodystrophy protein
HT-0.5	BBA_07466	-2.57179	-0.369279	Up	dihydroxy-acid dehydratase
HT-0.5	BBA_00719	-2.28688	-0.370434	Up	hypothetical protein
HT-0.5	BBA_07808	-2.26998	-0.370918	Up	efflux pump antibiotic resistance protein
HT-0.5	BBA_07364	-5.43349	-0.371846	Up	tat pathway signal sequence
HT-0.5	BBA_02711	-2.29037	-0.372013	Up	metalloprotease 1
HT-0.5	BBA_09087	-2.06257	-0.372926	Up	beta-N-acetylglucosaminidase, putative
HT-0.5	BBA_06120	-4.03252	-0.373847	Up	C2H2 type zinc finger domain protein
HT-0.5	BBA_08788	-2.09257	-0.374092	Up	MFS sugar transporter, putative
HT-0.5	BBA_02584	-3.76381	-0.375101	Up	oxidoreductase family protein
HT-0.5	BBA_05565	-2.04036	-0.375611	Up	G2-specific protein kinase nim-1
HT-0.5	BBA_09871	-2.22402	-0.376422	Up	peptidase family M28 family
HT-0.5	BBA_05423	-2.07982	-0.377317	Up	clathrin-coated vesicle protein, putative
HT-0.5	BBA_03819	-3.57804	-0.377363	Up	l-lactate dehydrogenase
HT-0.5	BBA_06650	-2.27028	-0.377795	Up	putative aspartic endopeptidase
HT-0.5	BBA_04319	-4.19269	-0.377819	Up	transcriptional regulatory protein pro-1
HT-0.5	BBA_08503	-3.92775	-0.377959	Up	hypothetical protein
HT-0.5	BBA_09467	-2.33748	-0.379173	Up	hypothetical protein
HT-0.5	BBA_08040	-3.3904	-0.379711	Up	PRO41 protein
HT-0.5	BBA_07081	-2.05719	-0.380952	Up	transcriptional Coactivator p15
HT-0.5	BBA_02213	-2.08188	-0.381536	Up	hypothetical protein
HT-0.5	BBA_00473	-3.16795	-0.381732	Up	hexokinase-like protein
HT-0.5	BBA_01324	-2.5455	-0.381896	Up	hypothetical protein
HT-0.5	BBA_01572	-2.15842	-0.382974	Up	hypothetical protein
HT-0.5	BBA_10142	-3.50613	-0.383351	Up	small s protein
HT-0.5	BBA_00994	-2.13812	-0.383854	Up	membrane protein-like protein
HT-0.5	BBA_04147	-2.26121	-0.38403	Up	F-box domain-containing protein
HT-0.5	BBA_01651	-2.35175	-0.384807	Up	protein-tyrosine phosphatase
HT-0.5	BBA_06048	-2.12159	-0.38484	Up	cAMP-regulated phosphoprotein family protein Igo1
HT-0.5	BBA_04066	-4.67984	-0.387246	Up	PLC-like phosphodiesterase
HT-0.5	BBA_02855	-2.3056	-0.388077	Up	cell division control protein
HT-0.5	BBA_05602	-2.37258	-0.389535	Up	hypothetical protein
HT-0.5	BBA_08456	-2.87728	-0.389899	Up	acyl-CoA dehydrogenase
HT-0.5	BBA_06050	-4.04302	-0.391454	Up	hypothetical protein
HT-0.5	BBA_05129	-3.35975	-0.393014	Up	hypothetical protein
HT-0.5	BBA_00625	-3.59413	-0.393643	Up	Glycoside hydrolase, catalytic core
HT-0.5	BBA_07014	-2.34067	-0.396185	Up	hypothetical protein
HT-0.5	BBA_06034	-3.51048	-0.396576	Up	urea carboxylase
HT-0.5	BBA_00216	-2.10709	-0.396697	Up	ubiquitin-conjugating enzyme
HT-0.5	BBA_01638	-3.33147	-0.397072	Up	allantoate permease
HT-0.5	BBA_06309	-2.11891	-0.399181	Up	putative glutamine synthetase
HT-0.5	BBA_05765	-2.76704	-0.399468	Up	HET domain protein
HT-0.5	BBA_02633	-3.00673	-0.399482	Up	alpha/beta hydrolase fold-3 domain containing protein
HT-0.5	BBA_08046	-2.00886	-0.400774	Up	hypothetical protein
HT-0.5	BBA_07130	-2.72161	-0.4009	Up	kinesin light chain 1 and
HT-0.5	BBA_02490	-2.63822	-0.401694	Up	FAD dependent oxidoreductase
HT-0.5	BBA_02332	-2.21925	-0.401927	Up	pyridoxamine 5'-phosphate oxidase
HT-0.5	BBA_03376	-4.15669	-0.40194	Up	glutaminase GtaA
HT-0.5	BBA_05741	-2.74932	-0.40329	Up	4-hydroxyacetophenone monooxygenase
HT-0.5	BBA_03275	-2.42275	-0.403376	Up	metallopeptidase family M24
HT-0.5	BBA_06116	-5.65169	-0.40378	Up	CAP22 protein
HT-0.5	BBA_05088	-3.35442	-0.404148	Up	cutinase-like protein
HT-0.5	BBA_01285	-2.5042	-0.404385	Up	Acyl-CoA N-acyltransferase
HT-0.5	BBA_08592	-2.31086	-0.405012	Up	wd-repeat protein
HT-0.5	BBA_00038	-2.15487	-0.405749	Up	AMME syndrome protein
HT-0.5	BBA_02566	-2.28309	-0.407905	Up	transient receptor potential ion channel
HT-0.5	BBA_04920	-2.17998	-0.40878	Up	hypothetical protein
HT-0.5	BBA_08250	-2.27146	-0.408974	Up	methyltransferase-like protein
HT-0.5	BBA_00630	-2.99019	-0.409076	Up	CoA-transferase family III
HT-0.5	BBA_07869	-2.4948	-0.410073	Up	nudix domain containing protein
HT-0.5	BBA_02161	-4.53009	-0.410259	Up	hypothetical protein
HT-0.5	BBA_05210	-2.01816	-0.410727	Up	ABC transporter
HT-0.5	BBA_04242	-3.57329	-0.412164	Up	vacuolar iron transporter Ccc1
HT-0.5	BBA_02699	-2.13463	-0.412367	Up	mitochondrial chaperone BCS1
HT-0.5	BBA_07023	-2.44775	-0.412465	Up	meiosis-specific serine/threonine-protein kinase mek1
HT-0.5	BBA_06288	-2.05549	-0.412575	Up	macro domain-containing protein
HT-0.5	BBA_10055	-4.24302	-0.412625	Up	putative hexosaminidase
HT-0.5	BBA_06314	-3.01009	-0.412852	Up	arabinofuranosidase B
HT-0.5	BBA_09264	-2.19912	-0.413404	Up	hypothetical protein
HT-0.5	BBA_01951	-2.41279	-0.415415	Up	HpcH/HpaI aldolase/citrate lyase family protein
HT-0.5	BBA_00627	-2.96248	-0.415422	Up	Zn(II)2Cys6 transcription factor
HT-0.5	BBA_07149	-2.34687	-0.415523	Up	major facilitator superfamily transporter
HT-0.5	BBA_09688	-2.20405	-0.415632	Up	hypothetical protein
HT-0.5	BBA_01957	-2.80296	-0.415815	Up	major facilitator superfamily transporter
HT-0.5	BBA_07203	-2.9525	-0.41727	Up	actin lateral binding protein
HT-0.5	BBA_10172	-2.04012	-0.417591	Up	hypothetical protein
HT-0.5	BBA_08167	-2.73722	-0.417661	Up	DUF323 domain-containing protein
HT-0.5	BBA_02568	-2.24447	-0.417741	Up	short chain dehydrogenase
HT-0.5	BBA_04922	-2.00049	-0.419019	Up	sodium/calcium exchanger protein
HT-0.5	BBA_07829	-2.14498	-0.419929	Up	peptidase M16 inactive domain-containing protein
HT-0.5	BBA_08601	-2.78202	-0.421092	Up	hypothetical protein
HT-0.5	BBA_06652	-2.87715	-0.421706	Up	oxysterol-binding protein
HT-0.5	BBA_07088	-2.4171	-0.421833	Up	xylose isomerase-like TIM barrel
HT-0.5	BBA_01070	-2.22218	-0.422047	Up	nucleoside transporter
HT-0.5	BBA_08630	-2.02654	-0.422286	Up	kinesin family protein
HT-0.5	BBA_04091	-2.39013	-0.422334	Up	hypothetical protein
HT-0.5	BBA_00565	-2.21686	-0.422598	Up	annexin-like protein
HT-0.5	BBA_01541	-2.21171	-0.423159	Up	WD domain-containing protein
HT-0.5	BBA_00361	-2.0036	-0.423399	Up	hypothetical protein
HT-0.5	BBA_08170	-3.91584	-0.423713	Up	major facilitator superfamily transporter
HT-0.5	BBA_01251	-2.59015	-0.424082	Up	Acyl-CoA N-acyltransferase
HT-0.5	BBA_03254	-2.49922	-0.425166	Up	glutathione S-transferase
HT-0.5	BBA_05666	-2.12685	-0.42569	Up	MFS transporter
HT-0.5	BBA_00754	-2.25751	-0.425739	Up	serine/threonine kinase
HT-0.5	BBA_06481	-3.3496	-0.426276	Up	hypothetical protein
HT-0.5	BBA_07958	-2.40085	-0.426336	Up	SWIM zinc finger protein
HT-0.5	BBA_03695	-3.07009	-0.426885	Up	replication factor A protein 3
HT-0.5	BBA_07525	-2.19388	-0.428399	Up	glucose/galactose transporter
HT-0.5	BBA_05978	-2.42997	-0.428886	Up	DUF1295 domain protein
HT-0.5	BBA_06022	-4.58445	-0.430522	Up	polyol transporter 5
HT-0.5	BBA_03013	-2.1826	-0.430579	Up	hexose transporter
HT-0.5	BBA_06919	-2.61134	-0.432923	Up	SH3 domain-containing protein
HT-0.5	BBA_03216	-2.47309	-0.433111	Up	helix-turn-helix domain-containing protein
HT-0.5	BBA_03338	-3.64126	-0.433614	Up	Bys1 family protein
HT-0.5	BBA_04053	-2.07759	-0.434499	Up	choriogenin Hminor
HT-0.5	BBA_02012	-2.55761	-0.434729	Up	hypothetical protein
HT-0.5	BBA_04065	-3.16181	-0.43533	Up	monooxygenase-like protein
HT-0.5	BBA_01073	-2.56051	-0.435432	Up	heterokaryon incompatibility protein
HT-0.5	BBA_01916	-2.44572	-0.435911	Up	hypothetical protein
HT-0.5	BBA_03211	-4.01717	-0.436452	Up	serine peptidase, putative
HT-0.5	BBA_07046	-2.08561	-0.436499	Up	ATPase protein
HT-0.5	BBA_01164	-2.91868	-0.437425	Up	Fso1-like protein
HT-0.5	BBA_07587	-2.68291	-0.438066	Up	ADP-ribosylation factor 1
HT-0.5	BBA_01373	-2.87549	-0.438436	Up	hypothetical protein
HT-0.5	BBA_05759	-2.76851	-0.438699	Up	hypothetical protein
HT-0.5	BBA_02935	-2.07639	-0.438999	Up	C2H2 type zinc finger domain protein
HT-0.5	BBA_03268	-4.08085	-0.440542	Up	hypothetical protein
HT-0.5	BBA_01989	-2.07956	-0.441171	Up	EXTL2, alpha-1,4-N-acetylhexosaminyltransferase
HT-0.5	BBA_06374	-2.26534	-0.441256	Up	Transmembrane receptor, eukaryota
HT-0.5	BBA_03447	-4.30542	-0.441282	Up	extracellular protein
HT-0.5	BBA_03328	-2.30626	-0.442013	Up	Zn(II)2Cys6 transcription factor
HT-0.5	BBA_02459	-3.39082	-0.442223	Up	hypothetical protein
HT-0.5	BBA_09246	-2.03822	-0.442489	Up	hypothetical protein
HT-0.5	BBA_03323	-2.08423	-0.442566	Up	MSP domain-containing protein
HT-0.5	BBA_08713	-4.73835	-0.442823	Up	hypothetical protein
HT-0.5	BBA_03164	-2.18822	-0.443117	Up	CAP-Gly domain-containing protein
HT-0.5	BBA_01128	-2.69768	-0.444414	Up	yippee family protein
HT-0.5	BBA_06757	-2.2301	-0.444769	Up	DUF895 domain membrane protein, putative
HT-0.5	BBA_00728	-2.84279	-0.445798	Up	zinc-binding dehydrogenase
HT-0.5	BBA_04346	-2.43328	-0.445807	Up	protein kinase DC2
HT-0.5	BBA_03829	-2.07452	-0.446659	Up	peptidase family M3
HT-0.5	BBA_03070	-2.36259	-0.447107	Up	atmA protein
HT-0.5	BBA_07879	-2.0739	-0.448142	Up	hypothetical protein
HT-0.5	BBA_05166	-3.15024	-0.4482	Up	hypothetical protein
HT-0.5	BBA_03104	-2.12948	-0.448895	Up	hypothetical protein
HT-0.5	BBA_02737	-3.54623	-0.449471	Up	aminopeptidase I zinc metalloprotease
HT-0.5	BBA_09392	-4.50225	-0.449576	Up	Alkaline phosphatase-like protein
HT-0.5	BBA_09524	-2.91322	-0.450179	Up	agmatine deiminase
HT-0.5	BBA_01304	-2.51218	-0.450556	Up	metallothionein expression activator
HT-0.5	BBA_05185	-2.19601	-0.451056	Up	integral membrane protein
HT-0.5	BBA_00289	-2.37167	-0.451146	Up	hypothetical protein
HT-0.5	BBA_06558	-3.62171	-0.452731	Up	ABC transporter, putative
HT-0.5	BBA_08857	-2.49617	-0.455602	Up	acyltransferase-like protein
HT-0.5	BBA_06425	-3.42817	-0.456464	Up	beta-galactosidase
HT-0.5	BBA_05551	-2.23181	-0.457142	Up	Beta-lactamase-type transpeptidase
HT-0.5	BBA_01984	-2.84745	-0.457896	Up	superoxide dismutase
HT-0.5	BBA_01317	-2.45633	-0.458546	Up	glycoside hydrolase family 5
HT-0.5	BBA_09758	-2.46965	-0.459074	Up	serum paraoxonase/arylesterase family protein
HT-0.5	BBA_04854	-2.91889	-0.459295	Up	protein kinase gsk3
HT-0.5	BBA_00346	-2.70854	-0.46017	Up	fructosyl amino acid oxidase
HT-0.5	BBA_08682	-2.00798	-0.460444	Up	bin/amphiphysin/Rvs domain for vesicular trafficking
HT-0.5	BBA_03119	-2.06417	-0.461929	Up	acetyl-CoA acetyltransferase
HT-0.5	BBA_05178	-2.4878	-0.466139	Up	C6 finger domain protein
HT-0.5	BBA_04483	-2.36302	-0.466281	Up	pheromone receptor
HT-0.5	BBA_05920	-2.3195	-0.466294	Up	hypothetical protein
HT-0.5	BBA_00790	-2.13609	-0.466546	Up	L-serine dehydratase
HT-0.5	BBA_08447	-2.04471	-0.466625	Up	hypothetical protein
HT-0.5	BBA_05811	-2.36113	-0.467673	Up	TATA-binding protein interacting
HT-0.5	BBA_04426	-2.42438	-0.469401	Up	HMG box protein
HT-0.5	BBA_02095	-3.69799	-0.469466	Up	hypothetical protein
HT-0.5	BBA_08497	-4.37065	-0.469569	Up	Glycoside hydrolase, family 20
HT-0.5	BBA_00474	-2.77166	-0.470709	Up	gamma interferon inducible lysosomal thiol reductase (GILT)
HT-0.5	BBA_02385	-2.00275	-0.471114	Up	major facilitator superfamily transporter
HT-0.5	BBA_02551	-2.41103	-0.471147	Up	hypothetical protein
HT-0.5	BBA_06744	-2.72005	-0.472609	Up	hypothetical protein
HT-0.5	BBA_00530	-2.88131	-0.474757	Up	Hydrophobin 2
HT-0.5	BBA_02873	-2.29459	-0.475522	Up	sarcosine oxidase
HT-0.5	BBA_07387	-3.48454	-0.477038	Up	general amidase GmdB
HT-0.5	BBA_05553	-4.07038	-0.477407	Up	copper amine oxidase
HT-0.5	BBA_05205	-2.02695	-0.477459	Up	transporter-like protein
HT-0.5	BBA_01695	-3.21325	-0.478461	Up	F-box domain-containing protein
HT-0.5	BBA_05593	-3.58466	-0.479535	Up	small s protein
HT-0.5	BBA_08446	-2.13438	-0.479835	Up	peroxiredoxin DOT5
HT-0.5	BBA_07731	-2.10031	-0.480143	Up	ankyrin repeat domain protein
HT-0.5	BBA_01929	-4.07774	-0.480742	Up	WD40 repeat protein
HT-0.5	BBA_01242	-2.24085	-0.480927	Up	sorbitol dehydrogenase
HT-0.5	BBA_04336	-2.31094	-0.481097	Up	smr domain-containing protein
HT-0.5	BBA_07299	-2.82561	-0.483041	Up	non-hemolytic phospholipase C precursor
HT-0.5	BBA_04254	-2.15064	-0.48323	Up	MAP kinase kinase
HT-0.5	BBA_06047	-2.31923	-0.483516	Up	phosphotransferase enzyme family protein
HT-0.5	BBA_01173	-2.20577	-0.484044	Up	ATPase protein
HT-0.5	BBA_05698	-2.09091	-0.484423	Up	CHCH domain-containing protein
HT-0.5	BBA_07536	-2.47786	-0.48458	Up	3-oxoadipate enol-lactonase I3
HT-0.5	BBA_05923	-2.42379	-0.48501	Up	PXA domain-containing protein
HT-0.5	BBA_07812	-2.46081	-0.485693	Up	adenylate-forming enzyme AfeA
HT-0.5	BBA_00752	-2.66757	-0.485831	Up	linker histone H1 and H5 family protein
HT-0.5	BBA_04507	-3.50172	-0.486299	Up	thioesterase superfamily protein
HT-0.5	BBA_01616	-2.18858	-0.486359	Up	ABC-2 type transporter
HT-0.5	BBA_03858	-3.12835	-0.486584	Up	hypothetical protein
HT-0.5	BBA_02384	-3.00993	-0.487612	Up	Cytochrome P450 CYP542B3
HT-0.5	BBA_04513	-2.11763	-0.48768	Up	kinetochore protein fta4
HT-0.5	BBA_02546	-2.21685	-0.487995	Up	multidrug resistance protein MDR, putative
HT-0.5	BBA_04505	-3.34516	-0.488624	Up	oxidoreductase family protein
HT-0.5	BBA_08436	-2.69031	-0.489121	Up	FAD binding domain protein
HT-0.5	BBA_07101	-2.36665	-0.489638	Up	hypothetical protein
HT-0.5	BBA_02397	-2.0918	-0.490328	Up	DnaJ domain-containing protein
HT-0.5	BBA_06019	-4.52287	-0.490686	Up	alpha-1,2-mannosidase, putative subfamily
HT-0.5	BBA_08245	-2.10259	-0.490883	Up	hypothetical protein
HT-0.5	BBA_05635	-2.718	-0.491361	Up	nitrite reductase
HT-0.5	BBA_04602	-3.07783	-0.49154	Up	NAD dependent epimerase/dehydratase
HT-0.5	BBA_07484	-2.08058	-0.492416	Up	hypothetical protein
HT-0.5	BBA_07551	-2.62344	-0.493353	Up	ABC transporter, transmembrane domain, type 1
HT-0.5	BBA_05933	-2.07351	-0.493949	Up	selT/selW/selH selenoprotein domain-containing protein
HT-0.5	BBA_07793	-2.38123	-0.495304	Up	hypothetical protein
HT-0.5	BBA_04358	-2.9109	-0.495394	Up	sublitisin-like protease
HT-0.5	BBA_07382	-2.71744	-0.496827	Up	hypothetical protein AN7484
HT-0.5	BBA_06062	-2.34158	-0.4971	Up	beta-glucosidase M
HT-0.5	BBA_08256	-2.85503	-0.497756	Up	C6 finger domain protein
HT-0.5	BBA_04730	-2.95161	-0.498489	Up	hypothetical protein
HT-0.5	BBA_07089	-2.10144	-0.498649	Up	exostosin 2
HT-0.5	BBA_01415	-2.09209	-0.498751	Up	hypothetical protein
HT-0.5	BBA_06301	-2.13451	-0.499066	Up	hypothetical protein
HT-0.5	BBA_05885	-2.72422	-0.499335	Up	FAD binding domain-containing protein
HT-0.5	BBA_04029	2.08964	0.495439	Down	amino acid permease
HT-0.5	BBA_05784	2.92981	0.436699	Down	chaperonin 10 kDa subunit
HT-0.5	BBA_04167	3.16253	0.362563	Down	LMBR1 domain-containing protein
HT-0.5	BBA_00206	2.32437	0.340374	Down	hypothetical protein
HT-0.5	BBA_08904	2.22828	0.302353	Down	hypothetical protein
HT-0.5	BBA_05718	2.08267	0.296168	Down	cytochrome c
HT-0.5	BBA_01745	2.24753	0.288369	Down	hypothetical protein
HT-0.5	BBA_08733	2.07693	0.241522	Down	allantoicase-like protein
HT-0.5	BBA_08397	2.33711	0.187146	Down	cystathionine beta-synthase
HT-0.5	BBA_06337	3.00008	0.151958	Down	transmembrane amino acid transporter
HT-0.5	BBA_04868	2.40692	0.122905	Down	FAD carrier protein FLX1
HT-0.5	BBA_06693	2.07118	0.0619467	Down	hypothetical protein
HT-0.5	BBA_06995	2.5735	0.0571185	Down	aerobactin siderophore biosynthesis protein iucB
HT-0.5	BBA_09495	2.18757	0.0434293	Down	cytochrome c1 heme lyase
HT-0.5	BBA_02764	2.222	-0.0180865	Down	phenazine biosynthesis-like protein
HT-0.5	BBA_09990	5.91663	-0.0289059	Down	dipeptidyl aminopeptidase/acylaminoacyl peptidase
HT-0.5	BBA_06886	2.68557	-0.0423204	Down	acyl transferase domain-containing protein
HT-0.5	BBA_06887	2.30257	-0.154464	Down	fatty acid synthase subunit alpha
HT-0.5	BBA_01783	2.79031	-0.194332	Down	secretory lipase
HT-0.5	BBA_07048	2.99433	-0.20609	Down	hypothetical protein
HT-0.5	BBA_08218	3.26826	-0.238893	Down	Acyl-CoA N-acyltransferase
HT-0.5	BBA_09419	2.47722	-0.268021	Down	cytochrome b5-like Heme/Steroid binding domain-containing protein
HT-0.5	BBA_01368	3.44395	-0.346218	Down	arrestin-like protein
HT-0.5	BBA_01719	2.70167	-0.47892	Down	homeobox and C2H2 transcription factor
DEG class	Gene_ID	WT(HT12/nor)	∆Slt2(HT12/nor)	Regulation	Protein_name
HT-12	BBA_00628	-6.15602	5.25522	Up	salicylate hydroxylase
HT-12	BBA_02967	-2.48218	5.25154	Up	Mmc protein
HT-12	BBA_03110	-6.09662	5.02644	Up	OPT oligopeptide transporter
HT-12	BBA_02161	0.0586722	4.23982	Up	hypothetical protein
HT-12	BBA_03795	0.480047	4.20442	Up	hypothetical protein
HT-12	BBA_04959	0.239757	4.0352	Up	MedA-like protein
HT-12	BBA_00736	-3.10127	3.81627	Up	hypothetical protein
HT-12	BBA_09236	-2.79184	3.49874	Up	hypothetical protein
HT-12	BBA_01891	0.00856054	3.48984	Up	hypothetical protein
HT-12	BBA_04698	-2.18897	3.40442	Up	hypothetical protein
HT-12	BBA_09141	-3.15791	3.31113	Up	hypothetical protein
HT-12	BBA_06917	-3.62709	3.26119	Up	glycosyl hydrolase
HT-12	BBA_07682	-0.0201009	3.12184	Up	hypothetical protein
HT-12	BBA_01579	-0.172049	3.09358	Up	2-oxoacid dehydrogenase acyltransferase
HT-12	BBA_01971	0.0616506	3.04428	Up	LPS glycosyltransferase, putative
HT-12	BBA_01010	-0.0342426	3.00146	Up	lovastatin nonaketide synthase
HT-12	BBA_07314	-3.21515	2.97727	Up	extracellular dipeptidyl-peptidase Dpp4
HT-12	BBA_01727	-0.482183	2.88662	Up	hypothetical protein
HT-12	BBA_08742	-2.08629	2.83782	Up	hypothetical protein
HT-12	BBA_08911	-3.26217	2.82091	Up	heterokaryon incompatibility protein
HT-12	BBA_04267	0.244843	2.78798	Up	GABA permease
HT-12	BBA_00106	-0.461422	2.76966	Up	WD domain-containing protein
HT-12	BBA_01733	-0.198623	2.762	Up	carbamoyl-phosphate synthase
HT-12	BBA_00441	0.127955	2.71671	Up	hypothetical protein
HT-12	BBA_09153	-4.75124	2.69546	Up	subtilisin-like serine protease PR1C
HT-12	BBA_06508	-0.356987	2.69383	Up	hypothetical protein
HT-12	BBA_06043	0.175268	2.61086	Up	proteasome subunit alpha type 6
HT-12	BBA_07755	0.25149	2.60123	Up	TPR domain-containing protein
HT-12	BBA_00029	-0.0451317	2.58183	Up	pumilio-family RNA binding repeat domain-containing protein
HT-12	BBA_04976	-3.05815	2.57486	Up	enoyl-CoA hydratase/isomerase family protein
HT-12	BBA_07559	-2.55558	2.56478	Up	putative aspartate protease
HT-12	BBA_05320	-2.92185	2.54676	Up	plasma membrane zinc ion transporter, putative
HT-12	BBA_03798	-0.319115	2.51645	Up	integral membrane protein
HT-12	BBA_07206	0.454078	2.51422	Up	hypothetical protein
HT-12	BBA_09157	0.256194	2.49937	Up	hypothetical protein
HT-12	BBA_06646	-0.136578	2.49524	Up	WD domain-containing protein
HT-12	BBA_02800	-3.22214	2.48132	Up	phosphoglycerate mutase family protein, putative
HT-12	BBA_06000	-0.237356	2.45878	Up	hypothetical protein
HT-12	BBA_01151	0.329187	2.4497	Up	RNA polymerase Rpb3/RpoA insert domain-containing protein
HT-12	BBA_04063	-0.210014	2.44581	Up	aspartic proteinase
HT-12	BBA_07022	-0.388191	2.44495	Up	A49-like RNA polymerase I associated factor
HT-12	BBA_00336	0.0900368	2.43775	Up	WD domain-containing protein
HT-12	BBA_08286	-0.45329	2.41913	Up	helicase associated domain-containing protein
HT-12	BBA_07586	0.0469366	2.40937	Up	RNA polymerase Rpb2
HT-12	BBA_08192	-0.281864	2.40589	Up	WD domain-containing protein
HT-12	BBA_08684	-0.168037	2.3989	Up	fatty acid desaturase
HT-12	BBA_09256	0.419021	2.39623	Up	prephenate dehydratase
HT-12	BBA_02788	-0.263396	2.39499	Up	WD domain-containing protein
HT-12	BBA_00626	-3.33782	2.3934	Up	amidohydrolase family protein
HT-12	BBA_00405	0.0999268	2.37472	Up	BTB/POZ domain containing protein
HT-12	BBA_07064	-0.434888	2.37228	Up	S1 RNA binding domain-containing protein
HT-12	BBA_01268	0.0614191	2.36833	Up	nrap protein
HT-12	BBA_05595	0.0433516	2.35987	Up	RNA polymerase Rpb2
HT-12	BBA_09110	-0.410895	2.35411	Up	tachykinin family protein
HT-12	BBA_00945	0.480625	2.32818	Up	tetrahydrofolate dehydrogenase/cyclohydrolase
HT-12	BBA_07393	-0.225463	2.31438	Up	DEAD/DEAH box helicase
HT-12	BBA_09735	-0.236036	2.30604	Up	U3 small nucleolar RNA-associated protein
HT-12	BBA_03602	-0.313716	2.29494	Up	nucleolar protein NOP58-like protein
HT-12	BBA_04279	-0.347114	2.29081	Up	BP28CT domain-containing protein
HT-12	BBA_02048	-0.0126051	2.28064	Up	RNA exonuclease
HT-12	BBA_01444	0.400108	2.28027	Up	dihydrouridine synthase
HT-12	BBA_07932	-0.399426	2.27142	Up	N-acetyltransferase
HT-12	BBA_00257	-0.11941	2.26067	Up	hsp70-like protein
HT-12	BBA_03008	0.25083	2.24451	Up	pheromone precursor
HT-12	BBA_06124	0.324219	2.22253	Up	UTP-ammonia ligase
HT-12	BBA_06585	0.414856	2.22192	Up	hypothetical protein
HT-12	BBA_01976	-0.488114	2.21388	Up	down-regulated in metastasis
HT-12	BBA_00248	-0.139448	2.2093	Up	hypothetical protein
HT-12	BBA_02525	-0.427882	2.20873	Up	U3 small nucleolar RNA-associated protein
HT-12	BBA_05261	-0.437124	2.2049	Up	Quinonprotein alcohol dehydrogenase-like protein
HT-12	BBA_01962	-0.0583372	2.20225	Up	hypothetical protein
HT-12	BBA_02998	-0.0756155	2.1851	Up	GMP synthase
HT-12	BBA_07911	-0.453216	2.17231	Up	18S rRNA biogenesis protein RCL1
HT-12	BBA_09803	-0.0601972	2.16216	Up	CRO1 protein
HT-12	BBA_03313	-2.69424	2.15641	Up	hypothetical protein
HT-12	BBA_01006	-0.463228	2.14685	Up	small nucleolar ribonucleoprotein complex component (Utp5)
HT-12	BBA_00287	-0.39618	2.14004	Up	WD domain-containing protein
HT-12	BBA_01776	0.362893	2.13736	Up	ARM-like repeat-containing protein
HT-12	BBA_06924	0.0541915	2.13028	Up	mixed-linked glucanase
HT-12	BBA_07803	-0.348311	2.11709	Up	GrpB domain protein
HT-12	BBA_09411	-0.364843	2.10722	Up	major facilitator superfamily transporter
HT-12	BBA_00993	0.344998	2.10394	Up	DNA-directed RNA polymerase III subunit RPC1
HT-12	BBA_03921	-0.0045072	2.10109	Up	20S-pre-rRNA D-site endonuclease NOB1
HT-12	BBA_04484	0.38018	2.09841	Up	hypothetical protein
HT-12	BBA_03556	-0.413273	2.0978	Up	dehydrogenase E1 component
HT-12	BBA_07026	-2.16457	2.09488	Up	ornithine-oxo-acid transaminase
HT-12	BBA_01655	0.167444	2.09089	Up	sulfate permease
HT-12	BBA_05957	-0.177565	2.07731	Up	tripeptidyl peptidase precursor
HT-12	BBA_00114	-0.450784	2.07631	Up	hypothetical protein
HT-12	BBA_02696	0.246191	2.07482	Up	helicase associated domain-containing protein
HT-12	BBA_07224	-0.348473	2.07371	Up	fibrillarin-like protein
HT-12	BBA_08585	0.12011	2.07042	Up	hypothetical protein
HT-12	BBA_09851	-0.488706	2.04952	Up	THUMP domain-containing protein
HT-12	BBA_00152	-0.194706	2.04819	Up	hypothetical protein
HT-12	BBA_05074	-0.322538	2.04691	Up	AARP2CN domain-containing protein
HT-12	BBA_08865	-0.322698	2.04453	Up	ABC transporter
HT-12	BBA_03757	0.0250792	2.04159	Up	AAR2 protein
HT-12	BBA_03414	0.41576	2.0349	Up	PRP1 splicing factor
HT-12	BBA_06273	-5.21608	2.02685	Up	OPT oligopeptide transporter
HT-12	BBA_01038	0.111972	2.02171	Up	von Willebrand factor type A domain-containing protein
HT-12	BBA_01306	0.153549	2.01746	Up	Programmed cell death protein 2
HT-12	BBA_08209	0.499142	2.01517	Up	Mov34/MPN/PAD-1 family protein
HT-12	BBA_04864	0.454222	2.01268	Up	WD domain-containing protein
HT-12	BBA_02681	0.187412	2.00796	Up	FAT domain-containing protein
HT-12	BBA_02089	-0.130513	2.00615	Up	protein arginine N-methyltransferase
HT-12	BBA_05866	-0.401546	2.00454	Up	SRP40 domain-containing protein
HT-12	BBA_07294	-4.25552	0.492411	Up	protease S8 tripeptidyl peptidase I (cln2)
HT-12	BBA_08713	-2.80549	0.461668	Up	hypothetical protein
HT-12	BBA_00599	-4.87147	0.457313	Up	hisactophilin C49S mutant/phototropin PHY3 fusion protein
HT-12	BBA_02876	-3.24122	0.452232	Up	vivid PAS protein VVD
HT-12	BBA_08947	-2.0087	0.44587	Up	Bicarbonate transporter
HT-12	BBA_09648	-2.8157	0.444205	Up	hypothetical protein
HT-12	BBA_06496	-2.11098	0.424937	Up	penicillin-binding protein
HT-12	BBA_05761	-5.89491	0.422664	Up	phosphate permease
HT-12	BBA_08247	-6.73955	0.421016	Up	carboxypeptidase-like protein
HT-12	BBA_01928	-2.34938	0.41854	Up	proline-specific permease, putative
HT-12	BBA_03047	-2.42503	0.407424	Up	pyridoxine biosynthesis protein
HT-12	BBA_07786	-4.03016	0.407176	Up	calcium-translocating P-type ATPase
HT-12	BBA_02580	-3.34898	0.352669	Up	allergen-like protein
HT-12	BBA_06698	-3.65122	0.351942	Up	sphingomyelin phosphodiesterase
HT-12	BBA_10307	-2.76047	0.345832	Up	hypothetical protein
HT-12	BBA_09097	-2.12542	0.339313	Up	hypothetical protein
HT-12	BBA_00443	-9.87058	0.336703	Up	cuticle-degrading protease bassiasin I precursor
HT-12	BBA_09142	-2.43257	0.315554	Up	hypothetical protein
HT-12	BBA_04381	-3.17173	0.31547	Up	hypothetical protein
HT-12	BBA_06475	-2.49939	0.311871	Up	adenylate-forming enzyme AfeA
HT-12	BBA_04675	-2.51476	0.306657	Up	hypothetical protein
HT-12	BBA_08527	-2.13689	0.302925	Up	hypothetical protein
HT-12	BBA_04311	-2.53247	0.302832	Up	aldehyde dehydrogenase
HT-12	BBA_06706	-2.647	0.291834	Up	Chitin-binding, domain 3
HT-12	BBA_03212	-4.6011	0.289303	Up	phthalate transporter
HT-12	BBA_08641	-2.30381	0.280868	Up	GNAT family acetyltransferase
HT-12	BBA_06352	-2.5317	0.276947	Up	glycoside hydrolase family 76
HT-12	BBA_02126	-3.33358	0.270154	Up	fumarylacetoacetate hydrolase
HT-12	BBA_06441	-2.20298	0.268392	Up	hypothetical protein
HT-12	BBA_07227	-6.78404	0.267608	Up	malate dehydrogenase
HT-12	BBA_06863	-2.63383	0.257916	Up	hypothetical protein
HT-12	BBA_05835	-6.37215	0.254373	Up	putative peptide transporter
HT-12	BBA_01615	-2.49297	0.245651	Up	aquaporin-2
HT-12	BBA_02714	-2.65307	0.230634	Up	PhoD-like phosphatase
HT-12	BBA_08760	-2.54344	0.22655	Up	OsmC-like protein
HT-12	BBA_03448	-2.00821	0.217449	Up	PLC-like phosphodiesterase
HT-12	BBA_06877	-2.67841	0.203556	Up	phospholipase PldA, putative
HT-12	BBA_10063	-3.49336	0.199217	Up	flavin containing polyamine oxidase, putative
HT-12	BBA_00633	-2.20629	0.195077	Up	NACHT and TPR domain-containing protein
HT-12	BBA_03460	-2.6834	0.19312	Up	phosphatidylinositol transfer protein CSR1
HT-12	BBA_09169	-4.0206	0.192117	Up	Hexose transport-related protein, putative
HT-12	BBA_00319	-8.48003	0.148467	Up	Peptidase S8
HT-12	BBA_06458	-4.50798	0.146934	Up	POT family protein
HT-12	BBA_03782	-2.55941	0.142379	Up	putative hydrolase
HT-12	BBA_07891	-2.04226	0.132164	Up	bZIP transcription factor
HT-12	BBA_08761	-2.83194	0.128139	Up	hypothetical protein
HT-12	BBA_05439	-4.453	0.125199	Up	Cytochrome P450 CYP539B1
HT-12	BBA_02094	-2.11916	0.118368	Up	hydantoinase/carbamoylase family amidase
HT-12	BBA_09537	-4.48935	0.103383	Up	nitrate assimilation regulatory protein nirA
HT-12	BBA_00362	-2.28685	0.0900058	Up	hypothetical protein
HT-12	BBA_09592	-2.36895	0.0809032	Up	major facilitator superfamily transporter
HT-12	BBA_03118	-2.21138	0.079357	Up	von Willebrand factor type A domain-containing protein
HT-12	BBA_04419	-2.27409	0.0762085	Up	hypothetical protein
HT-12	BBA_05825	-4.282	0.0678098	Up	secreted glucosidase
HT-12	BBA_06800	-3.50892	0.0670705	Up	beta-galactosidase
HT-12	BBA_02997	-2.03142	0.0613172	Up	hypothetical protein
HT-12	BBA_00459	-2.11967	0.060922	Up	hypothetical protein
HT-12	BBA_01511	-2.33943	0.060802	Up	SNF2 family DNA-dependent ATPase
HT-12	BBA_05727	-2.26358	0.0544646	Up	GNAT family acetyltransferase, putative
HT-12	BBA_06008	-4.04574	0.0466506	Up	FAD binding domain-containing protein
HT-12	BBA_06483	-2.06907	0.0437249	Up	Lactamase B
HT-12	BBA_07349	-2.1815	0.0428079	Up	vitamin H transporter
HT-12	BBA_05879	-2.28249	0.0309258	Up	aorsin-like protein
HT-12	BBA_03822	-4.09138	0.0308979	Up	C6 transcription factor
HT-12	BBA_07364	-3.97105	0.0213212	Up	tat pathway signal sequence
HT-12	BBA_01211	-2.20558	0.0146001	Up	hypothetical protein
HT-12	BBA_07838	-3.49295	0.0145304	Up	hypothetical protein
HT-12	BBA_08242	-2.36826	0	Up	glycoside hydrolase family 43 protein
HT-12	BBA_07637	-2.42326	0	Up	hypothetical protein
HT-12	BBA_07481	-2.93835	0	Up	phosphate permease
HT-12	BBA_08825	-3.6385	0	Up	hypothetical protein
HT-12	BBA_08812	-5.26431	-0.00239439	Up	secreted lipase 1 precursor
HT-12	BBA_05723	-2.65087	-0.0055868	Up	fructosamine-3-kinase
HT-12	BBA_07526	-3.37938	-0.00926102	Up	protein rds1
HT-12	BBA_07340	-3.57566	-0.0122898	Up	monocarboxylate permease-like protein
HT-12	BBA_04615	-6.03517	-0.0162611	Up	hypothetical protein
HT-12	BBA_00246	-6.46874	-0.0228714	Up	cutinase-like protein
HT-12	BBA_00369	-2.03309	-0.0262694	Up	Putative Zn(II)2Cys6 transcription factor
HT-12	BBA_04230	-2.64805	-0.0373016	Up	oxidoreductase family protein
HT-12	BBA_08083	-2.53011	-0.0402765	Up	helix-loop-helix DNA-binding domain-containing protein
HT-12	BBA_05558	-2.45089	-0.0420714	Up	short-chain dehydrogenase/reductase SDR
HT-12	BBA_05646	-5.07194	-0.0440765	Up	autophagy protein (Atg22), putative
HT-12	BBA_04676	-4.62703	-0.0465167	Up	acetamidase-like protein
HT-12	BBA_08302	-4.06146	-0.0483188	Up	NupC family nucleoside transporter
HT-12	BBA_00470	-2.0836	-0.0522391	Up	ATP-grasp enzyme-like protein
HT-12	BBA_06034	-4.16199	-0.0579275	Up	urea carboxylase
HT-12	BBA_04950	-2.00669	-0.0630984	Up	nacht and ankyrin domain containing protein
HT-12	BBA_04679	-5.76208	-0.0630987	Up	urea amidolyase, putative
HT-12	BBA_04944	-2.41654	-0.084865	Up	phytoene synthase/lycopene cyclase
HT-12	BBA_09176	-2.70941	-0.0859417	Up	alkaline serine protease AorO
HT-12	BBA_07285	-2.88631	-0.091052	Up	Multicopper oxidase family protein
HT-12	BBA_02590	-2.66931	-0.0975866	Up	hypothetical protein
HT-12	BBA_09882	-2.95464	-0.0993359	Up	integral membrane protein
HT-12	BBA_08853	-3.46188	-0.104455	Up	transcriptional regulator
HT-12	BBA_05984	-3.92423	-0.107972	Up	pH regulatory protein
HT-12	BBA_06807	-2.02539	-0.108322	Up	hypothetical protein
HT-12	BBA_00891	-2.44341	-0.121807	Up	actin filament organization protein
HT-12	BBA_01527	-2.31983	-0.124177	Up	hypothetical protein
HT-12	BBA_00472	-2.80848	-0.126986	Up	3-dehydroquinate synthase
HT-12	BBA_09316	-3.22118	-0.127455	Up	MFS transporter, putative
HT-12	BBA_03085	-2.04813	-0.129709	Up	calcipressin -like protein
HT-12	BBA_08798	-4.24993	-0.130001	Up	Aquaporin-like protein
HT-12	BBA_06639	-3.05252	-0.135831	Up	sugar transporter
HT-12	BBA_05859	-2.31271	-0.138675	Up	hypothetical protein
HT-12	BBA_08476	-3.00338	-0.16174	Up	serine carboxypeptidase S28
HT-12	BBA_00629	-3.18625	-0.162859	Up	Intradiol ring-cleavage dioxygenase, core
HT-12	BBA_06317	-7.03476	-0.170695	Up	chitinase-like protein
HT-12	BBA_04723	-3.11517	-0.17268	Up	hypothetical protein
HT-12	BBA_05759	-2.59841	-0.174095	Up	hypothetical protein
HT-12	BBA_05790	-2.25027	-0.174707	Up	hypothetical protein
HT-12	BBA_03781	-4.40111	-0.188604	Up	Acyl-coenzyme A:6-aminopenicillanic-acid-acyltransferase
HT-12	BBA_06001	-2.63563	-0.201187	Up	hypothetical protein
HT-12	BBA_00889	-3.58026	-0.203345	Up	5'-nucleotidase domain-containing protein
HT-12	BBA_08804	-4.09075	-0.215321	Up	hypothetical protein
HT-12	BBA_00428	-2.08827	-0.22601	Up	ribonuclease T2 family protein
HT-12	BBA_09790	-3.93002	-0.235223	Up	Flavin-binding monooxygenase-like family protein
HT-12	BBA_00687	-2.00217	-0.24396	Up	hypothetical protein
HT-12	BBA_00794	-3.17273	-0.251913	Up	hypothetical protein
HT-12	BBA_07519	-5.43086	-0.256368	Up	glucose sorbosone dehydrogenase
HT-12	BBA_07692	-3.84672	-0.258203	Up	dimethylaniline monooxygenase 3
HT-12	BBA_07766	-4.08424	-0.262673	Up	endothiapepsin-like protein
HT-12	BBA_08796	-3.5229	-0.280391	Up	glycosyl hydrolase family 92
HT-12	BBA_10177	-3.01768	-0.280891	Up	phosphatidylserine decarboxylase
HT-12	BBA_06960	-3.22114	-0.293503	Up	alternative oxidase
HT-12	BBA_00654	-2.35427	-0.301192	Up	hypothetical protein
HT-12	BBA_10055	-2.31438	-0.304009	Up	putative hexosaminidase
HT-12	BBA_09189	-2.733	-0.311703	Up	C6 zinc finger protein
HT-12	BBA_05983	-2.42514	-0.314475	Up	hypothetical protein
HT-12	BBA_02077	-2.08808	-0.324228	Up	methyltransferase domain-containing protein
HT-12	BBA_08069	-2.03315	-0.324665	Up	glycosyl transferase
HT-12	BBA_03659	-2.61532	-0.340699	Up	hypothetical protein
HT-12	BBA_03852	-2.61211	-0.358464	Up	penicillin-binding protein
HT-12	BBA_01033	-3.2104	-0.369231	Up	cholera enterotoxin subunit A2
HT-12	BBA_07612	-2.60335	-0.370389	Up	FAD binding domain-containing protein
HT-12	BBA_06019	-2.28472	-0.374	Up	alpha-1,2-mannosidase, putative subfamily
HT-12	BBA_00528	-3.31023	-0.375205	Up	short chain dehydrogenase
HT-12	BBA_08793	-3.04733	-0.381398	Up	hypothetical protein
HT-12	BBA_02187	-2.71064	-0.389471	Up	hypothetical protein
HT-12	BBA_06380	-3.10344	-0.389819	Up	glucanase B
HT-12	BBA_00462	-2.69434	-0.39529	Up	APSES transcription factor Xbp1
HT-12	BBA_03376	-2.70742	-0.398157	Up	glutaminase GtaA
HT-12	BBA_07123	-4.72129	-0.403177	Up	hypothetical protein
HT-12	BBA_03936	-2.98723	-0.417721	Up	DUF1264 domain-containing protein
HT-12	BBA_04910	-3.35701	-0.421725	Up	hypothetical protein
HT-12	BBA_07788	-3.01974	-0.437433	Up	OPT family small oligopeptide transporter
HT-12	BBA_00259	-3.15939	-0.439359	Up	hypothetical protein
HT-12	BBA_02766	-2.30455	-0.446979	Up	BTB domain transcription factor
HT-12	BBA_02711	-2.08983	-0.448815	Up	metalloprotease 1
HT-12	BBA_07333	-2.50813	-0.450731	Up	hypothetical protein
HT-12	BBA_08186	-2.68592	-0.450911	Up	integral membrane protein
HT-12	BBA_05051	-2.3531	-0.452144	Up	MIP family channel protein
HT-12	BBA_08728	-2.23554	-0.452278	Up	hexose transporter
HT-12	BBA_04785	-5.73205	-0.455527	Up	phosphatidylinositol transfer protein CSR1
HT-12	BBA_10093	-2.87567	-0.458727	Up	endo-N-acetyl-beta-D-glucosaminidase precursor
HT-12	BBA_05838	-4.17579	-0.458872	Up	glycosyl hydrolase family 2
HT-12	BBA_02464	-2.00694	-0.464194	Up	hypothetical protein
HT-12	BBA_04290	-3.73176	-0.468486	Up	hypothetical protein
HT-12	BBA_04711	-2.22561	-0.469932	Up	AMP-binding enzyme
HT-12	BBA_03338	-2.05801	-0.47422	Up	Bys1 family protein
HT-12	BBA_05820	-2.47294	-0.478536	Up	C6 transcription factor, putative
HT-12	BBA_02569	-3.64424	-0.495057	Up	hypothetical protein
HT-12	BBA_06341	-2.61984	-0.497581	Up	CFEM domain-containing protein
HT-12	BBA_01478	4.00333	0.457631	Down	hydantoinase B/oxoprolinase
HT-12	BBA_08746	2.24044	0.454861	Down	glutathione-S-transferase theta, GST
HT-12	BBA_00543	2.26821	0.423709	Down	pyruvate kinase
HT-12	BBA_00046	2.06623	0.380945	Down	glucan endo-1,3-beta-glucosidase A1-like protein
HT-12	BBA_07429	2.22307	0.375989	Down	carboxy-cis,cis-muconate cyclase
HT-12	BBA_00964	3.48346	0.320133	Down	LCCL domain-containing protein
HT-12	BBA_09173	7.33523	0.311472	Down	hypothetical protein
HT-12	BBA_05129	2.55929	0.282564	Down	hypothetical protein
HT-12	BBA_08689	2.83555	0.246858	Down	Putative GMC oxidoreductase
HT-12	BBA_02608	3.24878	0.243882	Down	biotrophy-associated secreted protein 2
HT-12	BBA_01480	3.66115	0.232341	Down	major facilitator superfamily transporter
HT-12	BBA_00844	2.15252	0.137389	Down	fungal specific transcription factor
HT-12	BBA_01320	2.08951	0.0922011	Down	hypothetical protein
HT-12	BBA_02419	2.94442	0.0873297	Down	adhesin protein Mad1
HT-12	BBA_06423	2.65299	0.0820956	Down	cation transport ATPase
HT-12	BBA_04792	5.04698	0.0293237	Down	hypothetical protein
HT-12	BBA_08246	2.11111	0.0227098	Down	peptide synthetase
HT-12	BBA_03280	2.57386	-0.0710552	Down	peroxin 11C
HT-12	BBA_03826	2.29888	-0.116127	Down	sporulation associated protein
HT-12	BBA_06282	3.09765	-0.19956	Down	fungal specific transcription factor
HT-12	BBA_06285	2.10433	-0.245793	Down	allergen Asp f 4
HT-12	BBA_00966	2.18659	-0.251632	Down	enoyl reductase
HT-12	BBA_07048	2.47103	-0.34297	Down	hypothetical protein
HT-12	BBA_08164	3.1978	-0.371079	Down	feruloyl esterase A precursor
HT-12	BBA_02894	2.14754	-0.375396	Down	FGGY-family pentulose kinase
HT-12	BBA_05177	2.27035	-0.474391	Down	enoyl reductase
HT-12	BBA_08296	-0.431264	-2.01082	Down	integral membrane protein
HT-12	BBA_06872	0.271589	-2.01156	Down	aspartyl-tRNA synthetase
HT-12	BBA_03923	0.280122	-2.02009	Down	galactonate dehydratase
HT-12	BBA_05849	0.202185	-2.02337	Down	U1 zinc finger protein
HT-12	BBA_06271	0.094821	-2.02623	Down	5'-nucleotidase domain-containing protein
HT-12	BBA_07568	-0.472457	-2.02994	Down	acyl-CoA thioesterase II
HT-12	BBA_05788	-0.0856153	-2.03252	Down	feruloyl esterase B precursor
HT-12	BBA_08080	-0.251769	-2.04103	Down	hypothetical protein
HT-12	BBA_05012	0.183067	-2.05968	Down	Carbohydrate kinase, thermoresistant glucokinase
HT-12	BBA_04888	0.289706	-2.07517	Down	vacuolar protease A
HT-12	BBA_00679	0.420537	-2.08115	Down	hypothetical protein
HT-12	BBA_03343	-0.373794	-2.08481	Down	hypothetical protein
HT-12	BBA_03771	-0.0488106	-2.09811	Down	heavy-metal-associated domain-containing protein
HT-12	BBA_04907	-0.0976882	-2.09866	Down	YhhN family protein
HT-12	BBA_01838	-0.0469839	-2.10413	Down	hypothetical protein
HT-12	BBA_07850	-0.0469703	-2.12559	Down	hypothetical protein
HT-12	BBA_02594	0.219104	-2.13516	Down	FAD dependent oxidoreductase
HT-12	BBA_08214	0.17473	-2.13555	Down	cell wall glucanosyltransferase Mwg1
HT-12	BBA_02581	-0.212072	-2.16808	Down	fatty acid hydroxylase superfamily protein
HT-12	BBA_06302	0.104885	-2.1726	Down	hypothetical protein
HT-12	BBA_08458	0.0122128	-2.1737	Down	two component transcriptional regulator, LuxR family
HT-12	BBA_07499	0.444311	-2.17433	Down	hypothetical protein
HT-12	BBA_04973	0.372371	-2.17835	Down	MFS transporter
HT-12	BBA_02148	3.37241	-2.18335	Down	hypothetical protein
HT-12	BBA_00603	0.156025	-2.18372	Down	AMP-binding enzyme
HT-12	BBA_00297	0.149448	-2.19312	Down	class V chitinase, putative
HT-12	BBA_05352	-0.197505	-2.19376	Down	hypothetical protein
HT-12	BBA_06685	-0.304788	-2.19435	Down	hypothetical protein
HT-12	BBA_00477	-0.100607	-2.19592	Down	hypothetical protein
HT-12	BBA_01748	2.37351	-2.19754	Down	NADPH dehydrogenase
HT-12	BBA_09380	-0.224523	-2.20432	Down	hypothetical protein
HT-12	BBA_04187	0.223731	-2.2219	Down	Peptidase S8/S53, subtilisin/kexin/sedolisin
HT-12	BBA_05264	0.0479865	-2.22301	Down	chitinase-like protein
HT-12	BBA_03398	-0.378283	-2.23118	Down	pyridoxal-dependent decarboxylase domain protein
HT-12	BBA_05650	-0.11726	-2.24379	Down	FAD dependent oxidoreductase superfamily
HT-12	BBA_08718	0.0650093	-2.25284	Down	ankyrin repeat protein
HT-12	BBA_05946	-0.389948	-2.26289	Down	DSBA-like thioredoxin domain-containing protein
HT-12	BBA_08039	0.0941215	-2.26915	Down	shwachman-Bodian-Diamond syndrome protein
HT-12	BBA_02395	-0.40535	-2.26956	Down	Zn(2)-C6-type transcriptional repressor
HT-12	BBA_08602	4.47271	-2.27448	Down	LysM domain-containing protein
HT-12	BBA_04406	0.370482	-2.27749	Down	hypothetical protein
HT-12	BBA_02036	-0.29098	-2.2802	Down	iron permease FTR1 family protein
HT-12	BBA_02375	-0.346809	-2.28227	Down	DNA/pantothenate metabolism flavoprotein
HT-12	BBA_05013	-0.439821	-2.28536	Down	fungal specific transcription factor
HT-12	BBA_08096	-0.38694	-2.28717	Down	Putative Zn(II)2Cys6 transcription factor
HT-12	BBA_08621	-0.0166669	-2.28913	Down	Axe2-like protein
HT-12	BBA_08372	3.04644	-2.32944	Down	hypothetical protein
HT-12	BBA_08218	0.0417016	-2.34142	Down	Acyl-CoA N-acyltransferase
HT-12	BBA_03268	0.282584	-2.36271	Down	hypothetical protein
HT-12	BBA_03878	0.162995	-2.36384	Down	actin patches distal protein
HT-12	BBA_05929	4.32145	-2.38006	Down	WSC domain-containing protein
HT-12	BBA_04473	-0.0219164	-2.38084	Down	hypothetical protein
HT-12	BBA_10050	-0.387761	-2.38564	Down	sugar transporter
HT-12	BBA_08493	-0.163198	-2.39191	Down	Acyl-CoA N-acyltransferase
HT-12	BBA_05556	0.191144	-2.39877	Down	TPR domain protein
HT-12	BBA_04681	-0.0531272	-2.40133	Down	haloacid dehalogenase
HT-12	BBA_05208	-0.214753	-2.41168	Down	glycosyltransferase family 35
HT-12	BBA_03799	-0.324325	-2.42859	Down	short-chain dehydrogenase/reductase 2
HT-12	BBA_00672	0.320446	-2.46274	Down	putative glutathione S-transferase
HT-12	BBA_07497	-0.193147	-2.46526	Down	hypothetical protein
HT-12	BBA_04168	-0.369871	-2.47269	Down	Extradiol ring-cleavage dioxygenase class III protein subunit B
HT-12	BBA_00330	0.234498	-2.48294	Down	succinate-semialdehyde dehydrogenase NADP+
HT-12	BBA_00800	-0.252078	-2.50718	Down	hypothetical protein
HT-12	BBA_00732	0.0208831	-2.50758	Down	apoptosis-inducing factor, putative
HT-12	BBA_09478	-0.273809	-2.53447	Down	proline racemase
HT-12	BBA_09638	0.34847	-2.53931	Down	hypothetical protein
HT-12	BBA_02702	0.0657359	-2.56121	Down	salicylate hydroxylase
HT-12	BBA_03235	-0.0701257	-2.56327	Down	glycoside hydrolase family 32 protein
HT-12	BBA_03641	-0.113275	-2.59988	Down	arrestin domain-containing protein
HT-12	BBA_02414	-0.425275	-2.60284	Down	short chain dehydrogenase
HT-12	BBA_07379	0.0278143	-2.6396	Down	transferase family protein
HT-12	BBA_08252	0.369043	-2.64241	Down	2-amino-3-carboxymuconate-6-semialdehyde decarboxylase
HT-12	BBA_04662	0.269601	-2.65365	Down	SAM-dependent methyltransferase
HT-12	BBA_04061	0.226994	-2.66317	Down	tyrosinase 2
HT-12	BBA_03339	0.0024262	-2.66983	Down	glutathione S-transferase, putative
HT-12	BBA_02912	-0.374376	-2.67052	Down	CoA binding domain-containing protein
HT-12	BBA_03862	0.204156	-2.6913	Down	major facilitator superfamily transporter
HT-12	BBA_02637	-0.405406	-2.69258	Down	Putative FadE2-like acyl-CoA dehydrogenase
HT-12	BBA_02037	0.189843	-2.72021	Down	multicopper oxidase
HT-12	BBA_04424	0.396073	-2.74007	Down	hypothetical protein
HT-12	BBA_05850	2.34788	-2.7432	Down	dienelactone hydrolase
HT-12	BBA_07816	0.0485486	-2.75014	Down	major facilitator superfamily transporter
HT-12	BBA_01920	0.386099	-2.7572	Down	protein (fungal and plant)
HT-12	BBA_08219	-0.00712566	-2.7662	Down	polyketide synthase, putative
HT-12	BBA_06707	-0.119782	-2.77635	Down	AIG2-like family protein
HT-12	BBA_04661	-0.175136	-2.78929	Down	hypothetical protein
HT-12	BBA_04905	-0.159997	-2.81123	Down	hypothetical protein
HT-12	BBA_04576	2.08875	-2.83719	Down	multicopper oxidase
HT-12	BBA_07265	-0.33579	-2.83882	Down	GTP cyclohydrolase II
HT-12	BBA_04090	-0.387438	-2.83904	Down	short-chain dehydrogenase
HT-12	BBA_05432	-0.29322	-2.89953	Down	hypothetical protein
HT-12	BBA_05387	-0.418312	-2.97887	Down	FAD binding domain-containing protein
HT-12	BBA_06439	3.04778	-2.99292	Down	CipC protein
HT-12	BBA_07358	0.000746696	-3.00348	Down	hypothetical protein
HT-12	BBA_00097	-0.247985	-3.0093	Down	3-hydroxyacyl-CoA dehyrogenase
HT-12	BBA_05198	0.0611653	-3.02589	Down	major facilitator superfamily transporter
HT-12	BBA_08663	-0.245041	-3.07575	Down	hypothetical protein
HT-12	BBA_04360	0.258847	-3.12324	Down	PAF-acetylhydrolase family member
HT-12	BBA_05174	2.53216	-3.13113	Down	hypothetical protein
HT-12	BBA_07093	-0.197842	-3.1838	Down	RING finger protein
HT-12	BBA_06086	-0.244234	-3.18459	Down	glycerophosphoryl diester phosphodiesterase family protein
HT-12	BBA_08220	0.249598	-3.1964	Down	trichothecene 3-O-acetyltransferase
HT-12	BBA_01537	-0.487479	-3.19985	Down	hypothetical protein
HT-12	BBA_05827	0.0182406	-3.21882	Down	siderophore iron transporter
HT-12	BBA_06871	-0.027361	-3.25014	Down	lipase-like protein
HT-12	BBA_05669	2.0795	-3.26797	Down	acyl-CoA dehydrogenase
HT-12	BBA_09226	0.01328	-3.27663	Down	siderophore iron transporter mirB
HT-12	BBA_02206	-0.417876	-3.30337	Down	carboxypeptidase S1
HT-12	BBA_05461	0.0370652	-3.34242	Down	YdiU domain protein
HT-12	BBA_04974	-0.0504955	-3.36575	Down	aminotransferase family protein (LolT)
HT-12	BBA_02140	-0.141803	-3.38249	Down	hypothetical protein
HT-12	BBA_01324	0.294432	-3.4102	Down	hypothetical protein
HT-12	BBA_03827	0.232759	-3.4175	Down	Riboflavin synthase-like beta-barrel
HT-12	BBA_06996	-0.151189	-3.45008	Down	AMP-binding enzyme
HT-12	BBA_05897	0.394983	-3.51739	Down	P-loop ATPase protein family
HT-12	BBA_06625	-0.481552	-3.56309	Down	alcohol dehydrogenase GroES-like domain-containing protein
HT-12	BBA_08023	-0.159706	-3.56394	Down	NADH-dependent flavin oxidoreductase-like protein
HT-12	BBA_05212	-0.337833	-3.57281	Down	ATP synthase F0
HT-12	BBA_05175	2.38357	-3.58113	Down	LCCL domain-containing protein
HT-12	BBA_05255	-0.088689	-3.59929	Down	ankyrin repeat protein
HT-12	BBA_07094	-0.384851	-3.62803	Down	mitochondrial phosphate carrier protein
HT-12	BBA_08370	2.73078	-3.64267	Down	short-chain dehydrogenase/oxidoreductase
HT-12	BBA_09641	-0.240837	-3.65932	Down	Fungal Zn binuclear cluster domain containing protein
HT-12	BBA_05437	-0.138597	-3.69165	Down	glycoside hydrolase family 2
HT-12	BBA_08392	0.0526986	-3.70906	Down	salicylate hydroxylase
HT-12	BBA_04832	-0.494586	-3.72073	Down	Cytochrome P450 CYP684B2
HT-12	BBA_08472	2.13966	-3.7458	Down	steroid monooxygenase (CpmA), putative
HT-12	BBA_04972	0.378955	-3.75353	Down	eukaryotic aspartyl protease
HT-12	BBA_09516	0.137127	-3.77156	Down	nmrA family transcriptional regulator
HT-12	BBA_06745	2.20824	-3.79376	Down	putative peroxisomal membrane protein
HT-12	BBA_04208	0.268184	-3.96785	Down	hypothetical protein
HT-12	BBA_08000	-0.398866	-4.07327	Down	enoyl-CoA hydratase/isomerase
HT-12	BBA_08729	0.0293242	-4.07367	Down	phosphatidylserine decarboxylase family protein
HT-12	BBA_08179	0.0216725	-4.08343	Down	polyketide synthase
HT-12	BBA_08183	-0.231486	-4.16231	Down	laccase 2
HT-12	BBA_07386	4.52477	-4.16907	Down	hypothetical protein
HT-12	BBA_08791	2.42519	-4.20495	Down	alkaline serine protease AorO
HT-12	BBA_02735	-0.267065	-4.28304	Down	hypothetical protein
HT-12	BBA_01708	-0.224011	-4.30451	Down	metallo-beta-lactamase superfamily protein
HT-12	BBA_00095	-0.0234808	-4.32855	Down	oxidoreductase molybdopterin binding domain-containing protein
HT-12	BBA_00728	-0.227183	-4.34438	Down	zinc-binding dehydrogenase
HT-12	BBA_06867	-0.145395	-4.37991	Down	major facilitator superfamily transporter
HT-12	BBA_08792	2.16979	-4.38452	Down	DUF300 domain protein, putative
HT-12	BBA_03828	-0.479036	-4.39465	Down	Cytochrome P450 CYP540B16
HT-12	BBA_06635	0.312344	-4.39689	Down	hypothetical protein
HT-12	BBA_09590	2.24526	-4.59368	Down	major facilitator superfamily transporter
HT-12	BBA_06367	-0.186289	-4.59615	Down	succinate-CoA ligase
HT-12	BBA_07886	-0.372439	-4.62885	Down	hsp20-like protein
HT-12	BBA_00608	-0.49967	-4.65194	Down	amino acid permease family protein
HT-12	BBA_03412	-0.00571192	-4.69212	Down	putative cell wall glycoprotein
HT-12	BBA_08480	-0.335874	-4.6938	Down	hypothetical protein
HT-12	BBA_07410	-0.221801	-4.71013	Down	glutathione S-transferase domain-containing protein
HT-12	BBA_00908	0.108589	-4.86745	Down	RTA1 like protein
HT-12	BBA_07649	0.254041	-4.87915	Down	major facilitator superfamily transporter
HT-12	BBA_07782	3.99258	-4.97634	Down	hypothetical protein
HT-12	BBA_05808	-0.425577	-5.03338	Down	cell wall protein
HT-12	BBA_03415	-0.0818352	-5.0798	Down	calcofluor white hypersensitive protein
HT-12	BBA_03073	2.86179	-5.10388	Down	DJ-1/PfpI family protein
HT-12	BBA_09129	0.40994	-5.13273	Down	Glycoside hydrolase, family 47
HT-12	BBA_04979	-0.13522	-5.19047	Down	hypothetical protein
HT-12	BBA_09589	3.31403	-5.23804	Down	autophagy-related protein 22
HT-12	BBA_08182	-0.49338	-5.3641	Down	FAD binding domain-containing protein
HT-12	BBA_02361	-0.306024	-5.43009	Down	FMN-binding split barrel-related protein
HT-12	BBA_07844	-0.312863	-5.44205	Down	O-methyltransferase, family 3
HT-12	BBA_06532	-0.371951	-5.5546	Down	DUF500 domain protein
HT-12	BBA_09588	4.48065	-5.61907	Down	Cytochrome P450 CYP56C1
HT-12	BBA_06029	-0.179787	-5.71396	Down	carboxymuconolactone decarboxylase
HT-12	BBA_03419	2.10228	-5.73891	Down	hypothetical protein
HT-12	BBA_08405	0.107427	-5.78643	Down	hypothetical protein
HT-12	BBA_04559	0.423837	-5.80989	Down	hypothetical protein
HT-12	BBA_04706	-0.442972	-5.83177	Down	MFS multidrug resistance transporter
HT-12	BBA_03207	2.64089	-5.83875	Down	amidase-like protein
HT-12	BBA_05436	-0.000139544	-5.89919	Down	hypothetical protein
HT-12	BBA_06217	-0.337964	-6.12174	Down	quinone oxidoreductase
HT-12	BBA_09587	4.5089	-6.29945	Down	pyoverdine/dityrosine biosynthesis protein
HT-12	BBA_02344	-0.172443	-6.49633	Down	succinate-semialdehyde dehydrogenase
HT-12	BBA_02345	-0.295462	-7.13263	Down	4-aminobutyrate aminotransferase
HT-12	BBA_02767	-0.384637	-7.13274	Down	hypothetical protein

## Sheet: Table.S4
DEG class	Gene_ID	WT(MND0.5/nor)	∆Mpk1(MND0.5/nor)	Regulation	Protein_name
MND-0.5	BBA_07277	0.219615	4.54981	Up	hypothetical protein
MND-0.5	BBA_03790	0.15539	4.44374	Up	hypothetical protein
MND-0.5	BBA_03000	0.0713805	4.33163	Up	isochorismatase-like protein
MND-0.5	BBA_08202	0.122484	3.93668	Up	hypothetical protein
MND-0.5	BBA_04384	-0.172915	3.70967	Up	hypothetical protein
MND-0.5	BBA_06290	0.0338847	3.69055	Up	amidohydrolase-like protein
MND-0.5	BBA_08897	-0.38383	3.31081	Up	longiborneol synthase
MND-0.5	BBA_04026	0.219942	2.72664	Up	chromate transport protein ChrA
MND-0.5	BBA_08992	0.369596	2.56533	Up	branched-chain-amino-acid aminotransferase
MND-0.5	BBA_03578	-0.277444	2.53084	Up	siderophore iron transporter mirB
MND-0.5	BBA_05555	-0.259954	2.52233	Up	epoxide hydrolase
MND-0.5	BBA_02614	-0.398767	2.4941	Up	hypothetical protein
MND-0.5	BBA_02864	-2.24722	2.45301	Up	heavy metal translocating P-type ATPase
MND-0.5	BBA_04424	-0.463875	2.38653	Up	hypothetical protein
MND-0.5	BBA_03806	-0.370455	2.38149	Up	Cytochrome P450 CYP682H1
MND-0.5	BBA_07780	-2.46708	2.37667	Up	alpha-N-acetylglucosaminidase
MND-0.5	BBA_05354	0.0633528	2.23294	Up	Acyl-CoA N-acyltransferase
MND-0.5	BBA_08175	-2.47576	2.18103	Up	evolved D-lactonohydrolase
MND-0.5	BBA_09270	0.214351	2.15936	Up	subtilisin-like protease PR1G
MND-0.5	BBA_08257	-0.443965	2.1581	Up	choline transport protein
MND-0.5	BBA_09118	-0.287697	2.11158	Up	flavonol synthase/flavanone 3-hydroxylase
MND-0.5	BBA_09110	0.387644	2.08318	Up	tachykinin family protein
MND-0.5	BBA_10173	0.451889	2.06987	Up	K-3-type glutaminase
MND-0.5	BBA_08386	0.215042	2.04261	Up	pyruvate decarboxylase
MND-0.5	BBA_05704	0.270447	2.03656	Up	vegetative cell wall protein gp1
MND-0.5	BBA_08991	-0.0481295	2.01682	Up	Putative Zn(II)2Cys6 transcription factor
MND-0.5	BBA_07838	-3.99325	0.497403	Up	hypothetical protein
MND-0.5	BBA_03653	-2.24174	0.482262	Up	subtilisin-like protease Pr1B
MND-0.5	BBA_03501	-3.25435	0.4783	Up	cyclopropane-fatty-acyl-phospholipid synthase
MND-0.5	BBA_02789	-3.19305	0.476622	Up	hypothetical protein
MND-0.5	BBA_02099	-2.13723	0.461805	Up	helix-loop-helix DNA-binding domain-containing protein
MND-0.5	BBA_09680	-2.61212	0.457159	Up	restless-like transposase
MND-0.5	BBA_00460	-2.08809	0.453043	Up	tapA protein
MND-0.5	BBA_04757	-2.23377	0.427449	Up	replication factor-a protein 1
MND-0.5	BBA_04688	-2.90658	0.414442	Up	glycosyl hydrolase family 76
MND-0.5	BBA_04100	-2.51528	0.403414	Up	GMC oxidoreductase
MND-0.5	BBA_06298	-2.55925	0.390354	Up	hypothetical protein
MND-0.5	BBA_10214	-2.37567	0.384571	Up	hypothetical protein
MND-0.5	BBA_02513	-2.53531	0.381197	Up	hypothetical protein
MND-0.5	BBA_00192	-2.69057	0.357841	Up	Ribonuclease H1
MND-0.5	BBA_06402	-2.35129	0.35539	Up	hypothetical protein
MND-0.5	BBA_03617	-2.02648	0.347307	Up	major facilitator superfamily transporter
MND-0.5	BBA_00447	-2.37233	0.343327	Up	oxidoreductase, short chain dehydrogenase/reductase family
MND-0.5	BBA_03964	-2.80617	0.330696	Up	Glycoside hydrolase, catalytic core
MND-0.5	BBA_04268	-3.22243	0.309441	Up	hypothetical protein
MND-0.5	BBA_01536	-4.4332	0.301788	Up	hypothetical protein
MND-0.5	BBA_01258	-2.35932	0.29371	Up	metallopeptidase-like protein
MND-0.5	BBA_04676	-2.43789	0.289947	Up	acetamidase-like protein
MND-0.5	BBA_03585	-2.19943	0.288833	Up	UDP-glucoronosyl and UDP-glucosyl transferase family protein
MND-0.5	BBA_06536	-5.47926	0.285543	Up	carboxylic acid transport protein
MND-0.5	BBA_04674	-3.46673	0.285115	Up	membrane transporter
MND-0.5	BBA_02102	-3.38088	0.265946	Up	transcription factor btf3
MND-0.5	BBA_07628	-2.48333	0.26414	Up	ankyrin repeat containing protein
MND-0.5	BBA_01851	-3.34024	0.260235	Up	pyruvate dehydrogenase kinase isoform 2, mitochondrial
MND-0.5	BBA_04412	-3.12219	0.259093	Up	universal stress protein family
MND-0.5	BBA_08040	-4.2186	0.258798	Up	PRO41 protein
MND-0.5	BBA_02125	-2.48151	0.254802	Up	IBR domain-containing protein
MND-0.5	BBA_04116	-2.0864	0.249141	Up	fork head domain-containing protein
MND-0.5	BBA_03449	-2.29689	0.24107	Up	C6 zinc finger domain-containing protein
MND-0.5	BBA_02374	-3.99854	0.240009	Up	metalloprotease-like protein
MND-0.5	BBA_02058	-2.32106	0.233912	Up	putative RAD51 protein
MND-0.5	BBA_03085	-2.13368	0.226513	Up	calcipressin -like protein
MND-0.5	BBA_04513	-2.39509	0.218132	Up	kinetochore protein fta4
MND-0.5	BBA_07227	-6.76206	0.212645	Up	malate dehydrogenase
MND-0.5	BBA_06127	-2.14438	0.206229	Up	serine/threonine protein kinase
MND-0.5	BBA_03016	-2.82864	0.204542	Up	peptidase family protein
MND-0.5	BBA_06985	-2.26258	0.199942	Up	SH3 domain-containing protein
MND-0.5	BBA_05220	-2.06998	0.194688	Up	glycosyltransferase family 33
MND-0.5	BBA_10177	-3.56391	0.189805	Up	phosphatidylserine decarboxylase
MND-0.5	BBA_03910	-3.08605	0.180484	Up	oxidoreductase FAD-binding domain-containing protein
MND-0.5	BBA_04295	-3.40268	0.179575	Up	C2 domain-containing protein
MND-0.5	BBA_01281	-3.68265	0.177589	Up	hypothetical protein
MND-0.5	BBA_06650	-3.57193	0.174967	Up	putative aspartic endopeptidase
MND-0.5	BBA_06241	-2.93026	0.170329	Up	hypothetical protein
MND-0.5	BBA_03936	-4.39687	0.16114	Up	DUF1264 domain-containing protein
MND-0.5	BBA_07074	-2.01619	0.157443	Up	methyltransferase domain-containing protein
MND-0.5	BBA_03500	-2.93276	0.151877	Up	MCM2/3/5 family protein
MND-0.5	BBA_08069	-2.45872	0.147603	Up	glycosyl transferase
MND-0.5	BBA_01319	-2.1666	0.147239	Up	mannosyl-oligosaccharide 1,2-alpha-mannosidase IB
MND-0.5	BBA_01125	-2.9191	0.138913	Up	isocitrate lyase
MND-0.5	BBA_08242	-2.79259	0.137489	Up	glycoside hydrolase family 43 protein
MND-0.5	BBA_09132	-2.654	0.134191	Up	UbiE/COQ5 family methyltransferase
MND-0.5	BBA_03935	-4.83662	0.123638	Up	hypothetical protein
MND-0.5	BBA_06303	-4.044	0.123049	Up	methyltransferase domain-containing protein
MND-0.5	BBA_08643	-2.88694	0.120034	Up	MFS transporter
MND-0.5	BBA_08825	-3.29552	0.116317	Up	hypothetical protein
MND-0.5	BBA_06475	-3.1905	0.116206	Up	adenylate-forming enzyme AfeA
MND-0.5	BBA_01031	-2.69204	0.115236	Up	hypothetical protein
MND-0.5	BBA_06639	-4.7194	0.110634	Up	sugar transporter
MND-0.5	BBA_06099	-2.22511	0.105357	Up	Pex19 family protein
MND-0.5	BBA_02527	-2.99988	0.0964862	Up	MCM2/3/5 family protein
MND-0.5	BBA_06250	-3.84283	0.0922879	Up	transcription factor TamA
MND-0.5	BBA_04450	-2.6043	0.0905951	Up	aspartic-type endopeptidase
MND-0.5	BBA_06828	-2.79795	0.0866618	Up	MCM2/3/5 family protein
MND-0.5	BBA_02153	-2.43103	0.0866163	Up	putative endochitinase CHI3
MND-0.5	BBA_06679	-2.16697	0.085605	Up	hypothetical protein
MND-0.5	BBA_09790	-5.75978	0.08543	Up	Flavin-binding monooxygenase-like family protein
MND-0.5	BBA_05790	-2.43493	0.0784119	Up	hypothetical protein
MND-0.5	BBA_00117	-3.09155	0.0769836	Up	RNA recognition domain-containing protein
MND-0.5	BBA_06297	-3.18394	0.0734715	Up	chitinase-like protein
MND-0.5	BBA_02766	-4.64663	0.063853	Up	BTB domain transcription factor
MND-0.5	BBA_00913	-2.15965	0.0582095	Up	hypothetical protein
MND-0.5	BBA_07641	-2.03053	0.0491038	Up	hypothetical protein
MND-0.5	BBA_00825	-2.04191	0.0468826	Up	Major Facilitator Superfamily protein
MND-0.5	BBA_10041	-3.69695	0.0399109	Up	hemolysin-III family protein
MND-0.5	BBA_03796	-2.26616	0.0394281	Up	hypothetical protein
MND-0.5	BBA_01588	-3.11347	0.0378678	Up	RNA recognition motif-containing protein
MND-0.5	BBA_07481	-2.86025	0.0322764	Up	phosphate permease
MND-0.5	BBA_05761	-5.43333	0.0321187	Up	phosphate permease
MND-0.5	BBA_00995	-2.29065	0.0283176	Up	sucrose transporter
MND-0.5	BBA_03018	-2.1988	0.021951	Up	TMEM1 family protein
MND-0.5	BBA_02645	-3.83621	0.0193851	Up	beta-1, 3-glucan binding protein
MND-0.5	BBA_00893	-4.23041	0.00932298	Up	Amino acid/polyamine transporter I
MND-0.5	BBA_01449	-2.63053	0.00732837	Up	aminotransferase class I and II
MND-0.5	BBA_01585	-2.63992	0.00198058	Up	hypothetical protein
MND-0.5	BBA_07559	-2.9	0	Up	putative aspartate protease
MND-0.5	BBA_08853	-4.14071	0	Up	transcriptional regulator
MND-0.5	BBA_08563	-2.4962	-0.000673337	Up	ABC transporter, putative
MND-0.5	BBA_09304	-2.51073	-0.00207826	Up	putative pyrroline-5-carboxylate reductase
MND-0.5	BBA_04901	-2.55034	-0.00236401	Up	hypothetical protein
MND-0.5	BBA_08812	-5.08273	-0.00286495	Up	secreted lipase 1 precursor
MND-0.5	BBA_05879	-4.00404	-0.00458428	Up	aorsin-like protein
MND-0.5	BBA_04607	-5.13946	-0.00489214	Up	hypothetical protein
MND-0.5	BBA_03505	-2.64295	-0.00801828	Up	Beta-lactamase-type transpeptidase
MND-0.5	BBA_09265	-2.44175	-0.0119695	Up	integral membrane protein PTH11-like protein
MND-0.5	BBA_00462	-3.86435	-0.0188239	Up	APSES transcription factor Xbp1
MND-0.5	BBA_06494	-2.61742	-0.0213115	Up	alpha-1,3-mannosyltransferase
MND-0.5	BBA_08128	-2.07198	-0.0231853	Up	hypothetical protein
MND-0.5	BBA_06742	-2.20011	-0.0304017	Up	HET domain-containing protein
MND-0.5	BBA_00009	-2.15772	-0.0334821	Up	hypothetical protein
MND-0.5	BBA_04494	-2.19152	-0.0340316	Up	MCM2/3/5 family protein
MND-0.5	BBA_01861	-2.13041	-0.0342206	Up	hypothetical protein
MND-0.5	BBA_01400	-2.32263	-0.0354834	Up	SPRY domain-containing protein
MND-0.5	BBA_00459	-2.15913	-0.0374023	Up	hypothetical protein
MND-0.5	BBA_01974	-2.6647	-0.042638	Up	rhodanese-like domain-containing protein
MND-0.5	BBA_00470	-4.4846	-0.0480094	Up	ATP-grasp enzyme-like protein
MND-0.5	BBA_01553	-2.12155	-0.0519143	Up	hypothetical protein
MND-0.5	BBA_10176	-2.28373	-0.0529067	Up	amidohydrolase family protein
MND-0.5	BBA_04355	-2.39672	-0.0559933	Up	dolichyl-diphosphooligosaccharide-protein glycosyltransferase 48kD subunit
MND-0.5	BBA_06195	-2.63412	-0.062203	Up	ankyrin 2,3/unc44
MND-0.5	BBA_07887	-3.62858	-0.0631947	Up	MCM2/3/5 family protein
MND-0.5	BBA_04608	-4.91522	-0.0659175	Up	hypothetical protein
MND-0.5	BBA_03312	-2.4388	-0.0680597	Up	transcription factor MBP1
MND-0.5	BBA_05185	-3.40512	-0.0717379	Up	integral membrane protein
MND-0.5	BBA_08235	-2.63604	-0.0720075	Up	sialidase-like protein
MND-0.5	BBA_00380	-3.2563	-0.0745797	Up	cell division control protein
MND-0.5	BBA_00563	-2.67276	-0.0773429	Up	hypothetical protein
MND-0.5	BBA_09733	-4.19836	-0.0807543	Up	dehydrogenase/reductase SDR family member 8
MND-0.5	BBA_03253	-3.09515	-0.081624	Up	hypothetical protein
MND-0.5	BBA_08149	-2.53373	-0.0961503	Up	hypothetical protein
MND-0.5	BBA_09760	-4.48794	-0.097529	Up	Catalase-peroxidase
MND-0.5	BBA_07526	-4.96556	-0.0990413	Up	protein rds1
MND-0.5	BBA_09596	-5.62418	-0.103545	Up	succinate dehydrogenase cytochrome b subunit
MND-0.5	BBA_03607	-2.11294	-0.104239	Up	endothiapepsin-like protein
MND-0.5	BBA_05560	-2.15096	-0.105431	Up	hypothetical protein
MND-0.5	BBA_02408	-2.04685	-0.112287	Up	Ankyrin repeat protein
MND-0.5	BBA_07470	-2.20858	-0.112743	Up	hypothetical protein
MND-0.5	BBA_09373	-4.40037	-0.121408	Up	inorganic pyrophosphatase
MND-0.5	BBA_07700	-2.71872	-0.132628	Up	hypothetical protein
MND-0.5	BBA_02800	-3.32308	-0.133491	Up	phosphoglycerate mutase family protein, putative
MND-0.5	BBA_05121	-2.02635	-0.134054	Up	acyltransferase-like protein
MND-0.5	BBA_05567	-2.27693	-0.136625	Up	choline kinase
MND-0.5	BBA_08921	-2.42937	-0.138836	Up	hypothetical protein
MND-0.5	BBA_04713	-2.30029	-0.147425	Up	KilA-N domain-containing protein
MND-0.5	BBA_03579	-2.18551	-0.150156	Up	putative apoptosis-inducing factor (AIF)
MND-0.5	BBA_00599	-2.76983	-0.155463	Up	hisactophilin C49S mutant/phototropin PHY3 fusion protein
MND-0.5	BBA_08903	-2.05352	-0.157657	Up	hypothetical protein
MND-0.5	BBA_00120	-4.17325	-0.158803	Up	hypothetical protein
MND-0.5	BBA_02464	-2.57463	-0.158971	Up	hypothetical protein
MND-0.5	BBA_03311	-2.23587	-0.158991	Up	Actin-related protein, ARP1 class
MND-0.5	BBA_06366	-2.34393	-0.159302	Up	MFS transporter, putative
MND-0.5	BBA_04104	-5.0564	-0.166078	Up	DNA-binding protein
MND-0.5	BBA_09648	-2.93297	-0.167458	Up	hypothetical protein
MND-0.5	BBA_04493	-2.56187	-0.176595	Up	mlo2 protein
MND-0.5	BBA_00857	-2.5927	-0.177215	Up	endonuclease/Exonuclease/phosphatase protein
MND-0.5	BBA_05657	-2.19224	-0.177604	Up	Yip1 domain-containing protein
MND-0.5	BBA_04154	-3.4697	-0.184352	Up	hypothetical protein
MND-0.5	BBA_01963	-4.20127	-0.185205	Up	pepsin A1
MND-0.5	BBA_04944	-2.8817	-0.185273	Up	phytoene synthase/lycopene cyclase
MND-0.5	BBA_07516	-2.16755	-0.188118	Up	hypothetical protein
MND-0.5	BBA_01419	-2.30413	-0.189183	Up	adenine phosphoribosyltransferase
MND-0.5	BBA_07206	-2.54779	-0.191391	Up	hypothetical protein
MND-0.5	BBA_06435	-2.5267	-0.19154	Up	replication Fork Protection Component Swi3
MND-0.5	BBA_08380	-2.30146	-0.192261	Up	uracil permease
MND-0.5	BBA_01211	-2.56701	-0.193553	Up	hypothetical protein
MND-0.5	BBA_07637	-2.4138	-0.193689	Up	hypothetical protein
MND-0.5	BBA_03028	-2.28541	-0.200219	Up	ubiquinol-cytochrome-c reductase cytochrome c1
MND-0.5	BBA_03026	-2.29044	-0.200677	Up	Secretory lipase family protein
MND-0.5	BBA_05755	-3.00738	-0.20252	Up	hypothetical protein
MND-0.5	BBA_04675	-3.0224	-0.20259	Up	hypothetical protein
MND-0.5	BBA_04205	-5.05249	-0.206654	Up	major facilitator superfamily transporter
MND-0.5	BBA_05349	-2.27985	-0.208295	Up	fasciclin domain-containing protein
MND-0.5	BBA_02054	-2.73803	-0.215985	Up	phosphatidylinositol 3
MND-0.5	BBA_06035	-2.84402	-0.220072	Up	G protein alpha subunit
MND-0.5	BBA_06876	-2.30765	-0.220307	Up	AGC kinase
MND-0.5	BBA_01778	-2.4778	-0.221634	Up	hypothetical protein
MND-0.5	BBA_05597	-2.20368	-0.223324	Up	RBP protein
MND-0.5	BBA_03559	-2.24303	-0.224596	Up	hypothetical protein
MND-0.5	BBA_04258	-2.53094	-0.226134	Up	DNA polymerase alpha/epsilon subunit B
MND-0.5	BBA_07629	-2.57864	-0.232503	Up	SNF2 family DNA-dependent ATPase
MND-0.5	BBA_02792	-2.4025	-0.235091	Up	hypothetical protein
MND-0.5	BBA_03471	-2.15976	-0.235661	Up	FAD dependent oxidoreductase domain containing protein
MND-0.5	BBA_08933	-2.69313	-0.237567	Up	hypothetical protein
MND-0.5	BBA_07008	-2.6513	-0.23926	Up	2,3-diketo-5-methylthio-1-phosphopentane phosphatase
MND-0.5	BBA_08480	-2.57326	-0.239465	Up	hypothetical protein
MND-0.5	BBA_00980	-3.18237	-0.240076	Up	serine/threonine calcium/calmodulin-dependent protein kinase
MND-0.5	BBA_07340	-3.04269	-0.241157	Up	monocarboxylate permease-like protein
MND-0.5	BBA_04805	-2.13868	-0.246043	Up	neutral/alkaline non-lysosomal ceramidase
MND-0.5	BBA_00204	-2.45787	-0.248346	Up	cyclin domain-containing protein
MND-0.5	BBA_06008	-4.34452	-0.254042	Up	FAD binding domain-containing protein
MND-0.5	BBA_07520	-2.51363	-0.257464	Up	long-chain-fatty-acid-CoA ligase
MND-0.5	BBA_06255	-2.04181	-0.260025	Up	hypothetical protein
MND-0.5	BBA_07494	-2.31398	-0.260514	Up	SPX domain-containing protein
MND-0.5	BBA_00420	-2.12373	-0.26161	Up	hypothetical protein
MND-0.5	BBA_05596	-2.23726	-0.264615	Up	DNA repair protein RAD57
MND-0.5	BBA_00654	-2.36419	-0.266765	Up	hypothetical protein
MND-0.5	BBA_04320	-2.03533	-0.267898	Up	hypothetical protein
MND-0.5	BBA_02714	-2.6989	-0.268349	Up	PhoD-like phosphatase
MND-0.5	BBA_01022	-2.52756	-0.27055	Up	WSC domain-containing protein
MND-0.5	BBA_03175	-2.08448	-0.272271	Up	RhoGEF domain-containing protein
MND-0.5	BBA_02729	-2.19735	-0.272871	Up	origin recognition complex subunit 2
MND-0.5	BBA_04444	-3.0278	-0.276203	Up	hypothetical protein
MND-0.5	BBA_02580	-4.63241	-0.276815	Up	allergen-like protein
MND-0.5	BBA_06483	-4.01633	-0.277177	Up	Lactamase B
MND-0.5	BBA_04233	-2.19227	-0.283779	Up	hypothetical protein
MND-0.5	BBA_02670	-4.47626	-0.286526	Up	hypothetical protein
MND-0.5	BBA_08632	-2.37463	-0.287398	Up	PUA domain-containing protein
MND-0.5	BBA_03222	-2.97743	-0.291592	Up	serine/threonine protein kinase
MND-0.5	BBA_06322	-2.11534	-0.292808	Up	hypothetical protein
MND-0.5	BBA_09489	-3.09919	-0.295075	Up	hypothetical protein
MND-0.5	BBA_02029	-2.16964	-0.297188	Up	UbiD family decarboxylase
MND-0.5	BBA_04680	-2.03868	-0.29753	Up	C6 transcription factor
MND-0.5	BBA_03103	-2.89977	-0.301072	Up	RNA recognition domain-containing protein
MND-0.5	BBA_08653	-2.40044	-0.302355	Up	hypothetical protein
MND-0.5	BBA_09516	-2.13809	-0.303731	Up	nmrA family transcriptional regulator
MND-0.5	BBA_02659	-3.23711	-0.303934	Up	replication factor C
MND-0.5	BBA_02711	-2.76019	-0.304306	Up	metalloprotease 1
MND-0.5	BBA_01179	-2.20588	-0.307173	Up	hypothetical protein
MND-0.5	BBA_03886	-2.88884	-0.309576	Up	hypothetical protein
MND-0.5	BBA_02103	-2.74554	-0.314411	Up	spindle assembly checkpoint kinase
MND-0.5	BBA_04721	-2.64036	-0.315656	Up	serine protein kinase
MND-0.5	BBA_05170	-2.17174	-0.321134	Up	acetamidase/formamidase family protein
MND-0.5	BBA_08046	-2.16292	-0.321439	Up	hypothetical protein
MND-0.5	BBA_07674	-2.85479	-0.323189	Up	Peptidase S33, tripeptidyl-peptidase
MND-0.5	BBA_04012	-2.4436	-0.324071	Up	AMP-binding enzyme, putative
MND-0.5	BBA_04319	-5.36456	-0.324181	Up	transcriptional regulatory protein pro-1
MND-0.5	BBA_02448	-2.65286	-0.327925	Up	SPFH domain/Band 7 family protein
MND-0.5	BBA_04619	-2.36437	-0.33183	Up	glycosyl hydrolase family 16
MND-0.5	BBA_04181	-2.96712	-0.333539	Up	S1/P1 nuclease
MND-0.5	BBA_08083	-2.67699	-0.334557	Up	helix-loop-helix DNA-binding domain-containing protein
MND-0.5	BBA_03821	-2.25163	-0.336044	Up	N,N-dimethylglycine oxidase
MND-0.5	BBA_08495	-2.91005	-0.337446	Up	glycosyltransferase family 20
MND-0.5	BBA_00440	-2.37542	-0.341725	Up	DASH complex subunit Ask1
MND-0.5	BBA_08875	-2.59776	-0.343647	Up	ferric reductase like transmembrane component
MND-0.5	BBA_06090	-3.1003	-0.343942	Up	aminodeoxychorismate lyase
MND-0.5	BBA_02537	-2.62017	-0.345087	Up	DNA polymerase alpha/epsilon subunit B
MND-0.5	BBA_01396	-2.36743	-0.345425	Up	serine/threonine-protein kinase KIN4
MND-0.5	BBA_02644	-2.11665	-0.347778	Up	Ncp1-like protein
MND-0.5	BBA_03042	-2.40068	-0.348108	Up	putative germinal center kinases group protein
MND-0.5	BBA_00565	-2.79191	-0.348734	Up	annexin-like protein
MND-0.5	BBA_05030	-2.19321	-0.350656	Up	hypothetical protein
MND-0.5	BBA_04833	-2.98732	-0.352832	Up	hypothetical protein
MND-0.5	BBA_09350	-2.38087	-0.355382	Up	LysM domain-containing protein
MND-0.5	BBA_06141	-2.7713	-0.355654	Up	C2H2 finger domain-containing protein
MND-0.5	BBA_06001	-3.40514	-0.357112	Up	hypothetical protein
MND-0.5	BBA_08711	-2.049	-0.357531	Up	LysM domain-containing protein
MND-0.5	BBA_09161	-2.02951	-0.358096	Up	NACHT and WD domain protein
MND-0.5	BBA_03523	-2.55731	-0.358973	Up	saccharopine dehydrogenase
MND-0.5	BBA_02450	-2.79327	-0.359449	Up	hypothetical protein
MND-0.5	BBA_03185	-2.4136	-0.360075	Up	dihydroflavonol-4-reductase protein
MND-0.5	BBA_04290	-2.63688	-0.3639	Up	hypothetical protein
MND-0.5	BBA_06885	-4.24833	-0.364949	Up	guanine deaminase
MND-0.5	BBA_00362	-4.85293	-0.366345	Up	hypothetical protein
MND-0.5	BBA_02965	-2.4096	-0.366512	Up	PHD-finger domain-containing protein
MND-0.5	BBA_03212	-4.18742	-0.367641	Up	phthalate transporter
MND-0.5	BBA_02143	-2.19067	-0.368555	Up	serine/threonine-protein kinase gad8
MND-0.5	BBA_09201	-2.45116	-0.369196	Up	hypothetical protein
MND-0.5	BBA_00788	-2.23225	-0.372127	Up	Mis6 domain-containing protein
MND-0.5	BBA_02952	-2.34859	-0.376352	Up	RTA1 domain-containing protein
MND-0.5	BBA_04857	-2.12993	-0.376515	Up	ubiquitin carboxyl-terminal hydrolase
MND-0.5	BBA_06789	-2.71027	-0.378981	Up	Acyl-CoA N-acyltransferase
MND-0.5	BBA_06662	-2.5326	-0.379332	Up	phosphoserine aminotransferase
MND-0.5	BBA_02276	-2.43828	-0.379425	Up	tetratricopeptide repeat domain-containing protein
MND-0.5	BBA_08742	-2.46649	-0.379624	Up	hypothetical protein
MND-0.5	BBA_06533	-4.7251	-0.379841	Up	alcohol oxidase
MND-0.5	BBA_07845	-4.40703	-0.380638	Up	peptidase family M28
MND-0.5	BBA_03626	-2.25168	-0.38095	Up	vacuolar protein-sorting-associated protein
MND-0.5	BBA_07957	-2.73159	-0.382441	Up	hypothetical protein
MND-0.5	BBA_02490	-3.58067	-0.383231	Up	FAD dependent oxidoreductase
MND-0.5	BBA_04091	-2.23772	-0.384163	Up	hypothetical protein
MND-0.5	BBA_09524	-3.21844	-0.384965	Up	agmatine deiminase
MND-0.5	BBA_03285	-2.93878	-0.386901	Up	phosphoglycerate mutase
MND-0.5	BBA_07090	-4.5871	-0.390129	Up	hypothetical protein
MND-0.5	BBA_02400	-3.28922	-0.390423	Up	amidase-like protein
MND-0.5	BBA_08809	-2.53322	-0.392894	Up	carboxypeptidase Y
MND-0.5	BBA_04725	-4.38744	-0.394	Up	eukaryotic and archaeal DNA primase
MND-0.5	BBA_06070	-3.29599	-0.39645	Up	ABC multidrug transporter
MND-0.5	BBA_00848	-2.4218	-0.396505	Up	copper homeostasis protein cutC
MND-0.5	BBA_08150	-3.23173	-0.400323	Up	hypothetical protein
MND-0.5	BBA_06671	-2.82361	-0.401021	Up	glycoside hydrolase family 16
MND-0.5	BBA_04365	-2.71857	-0.401586	Up	AT hook domain-containing protein
MND-0.5	BBA_00590	-3.6759	-0.402806	Up	hypothetical protein
MND-0.5	BBA_01289	-3.48173	-0.4041	Up	eukaryotic and archaeal DNA primase small subunit
MND-0.5	BBA_06712	-3.06204	-0.404817	Up	hypothetical protein
MND-0.5	BBA_08057	-2.64332	-0.40519	Up	6-hydroxy-D-nicotine oxidase
MND-0.5	BBA_01494	-2.75011	-0.405403	Up	lipase 1 precursor
MND-0.5	BBA_06254	-2.38459	-0.405873	Up	DASH complex subunit Duo1
MND-0.5	BBA_05535	-2.42802	-0.406308	Up	DASH complex subunit Dad3
MND-0.5	BBA_00363	-2.45427	-0.407987	Up	ER membrane protein (Pkr1), putative
MND-0.5	BBA_03194	-2.11419	-0.408227	Up	RasGEF domain-containing protein
MND-0.5	BBA_02151	-2.42852	-0.409811	Up	hypothetical protein
MND-0.5	BBA_01998	-2.61634	-0.409898	Up	hypothetical protein
MND-0.5	BBA_00754	-3.51818	-0.411004	Up	serine/threonine kinase
MND-0.5	BBA_08810	-2.37427	-0.412778	Up	histone H4 variant
MND-0.5	BBA_05268	-2.5918	-0.41387	Up	AMP-binding enzyme
MND-0.5	BBA_06938	-2.45481	-0.414235	Up	phytanoyl-CoA dioxygenase family protein
MND-0.5	BBA_07766	-4.46609	-0.414836	Up	endothiapepsin-like protein
MND-0.5	BBA_08442	-3.86671	-0.415721	Up	hypothetical protein
MND-0.5	BBA_05983	-2.32173	-0.416397	Up	hypothetical protein
MND-0.5	BBA_08754	-2.14156	-0.416865	Up	phosphonoacetate hydrolase
MND-0.5	BBA_00377	-2.41763	-0.41983	Up	ER membrane protein SH3
MND-0.5	BBA_02068	-3.03956	-0.421087	Up	calcineurin-like phosphoesterase
MND-0.5	BBA_03903	-2.15012	-0.421241	Up	elongation factor Tu GTP binding domain-containing protein
MND-0.5	BBA_08498	-4.76575	-0.421644	Up	endonuclease/exonuclease/phosphatase family
MND-0.5	BBA_06450	-2.67512	-0.424312	Up	class II aldolase
MND-0.5	BBA_04156	-3.0194	-0.42559	Up	hypothetical protein
MND-0.5	BBA_07557	-2.00509	-0.426108	Up	Spc97/Spc98 family protein
MND-0.5	BBA_09154	-2.14976	-0.426477	Up	HET-s/LopB domain-containing protein
MND-0.5	BBA_03396	-2.29883	-0.427743	Up	intermediate filament protein MDM1
MND-0.5	BBA_03072	-2.2417	-0.427799	Up	ferric reductase like transmembrane component
MND-0.5	BBA_06102	-3.23303	-0.429175	Up	MRC1-like domain-containing protein
MND-0.5	BBA_00235	-4.88733	-0.429498	Up	peptidase A4 family protein
MND-0.5	BBA_08072	-3.95543	-0.4299	Up	phosphate transporter
MND-0.5	BBA_00458	-2.29694	-0.430036	Up	hypothetical protein
MND-0.5	BBA_03734	-3.1081	-0.431103	Up	Mpv17/PMP22 family protein
MND-0.5	BBA_03448	-3.32197	-0.432323	Up	PLC-like phosphodiesterase
MND-0.5	BBA_06798	-2.22683	-0.432976	Up	phosphatidylinositol-specific phospholipase C
MND-0.5	BBA_05033	-2.20339	-0.434559	Up	dynamin family protein
MND-0.5	BBA_07717	-4.20715	-0.43707	Up	hypothetical protein
MND-0.5	BBA_05275	-2.35734	-0.437735	Up	ribosomal protein L19
MND-0.5	BBA_01804	-2.83563	-0.442977	Up	DNA mismatch repair protein msh-2
MND-0.5	BBA_02482	-5.96292	-0.444841	Up	carboxypeptidase Y
MND-0.5	BBA_09322	-2.15254	-0.445184	Up	chitin synthase
MND-0.5	BBA_08186	-3.70067	-0.44561	Up	integral membrane protein
MND-0.5	BBA_05156	-2.1591	-0.445838	Up	C6 finger domain protein
MND-0.5	BBA_00114	-2.60821	-0.447155	Up	hypothetical protein
MND-0.5	BBA_05999	-3.7088	-0.4475	Up	C2H2 transcription factor
MND-0.5	BBA_08543	-2.66318	-0.448177	Up	mitosis inhibitor protein kinase SWE1
MND-0.5	BBA_01869	-2.94656	-0.449383	Up	DNA ligase I
MND-0.5	BBA_04520	-2.20619	-0.45045	Up	RNA recognition motif containing protein
MND-0.5	BBA_08847	-2.08153	-0.450731	Up	transcription regulator PAB1642
MND-0.5	BBA_08393	-2.48517	-0.451017	Up	FAD binding domain-containing protein
MND-0.5	BBA_07890	-2.57978	-0.454016	Up	Mob1/phocein family protein
MND-0.5	BBA_04157	-2.38086	-0.455941	Up	hypothetical protein
MND-0.5	BBA_07508	-2.22102	-0.455951	Up	dolichyl-phosphate-mannose-protein mannosyltransferase
MND-0.5	BBA_04615	-3.06328	-0.458912	Up	hypothetical protein
MND-0.5	BBA_03170	-2.10016	-0.4595	Up	hypothetical protein
MND-0.5	BBA_07339	-2.45651	-0.459981	Up	Putative Zn(II)2Cys6 transcription factor
MND-0.5	BBA_07743	-5.57266	-0.460492	Up	serine peptidase, putative
MND-0.5	BBA_06332	-3.17238	-0.461138	Up	gamma-glutamyltranspeptidase
MND-0.5	BBA_09013	-2.58489	-0.463115	Up	hypothetical protein
MND-0.5	BBA_05462	-2.40265	-0.463472	Up	mitotic apparatus protein p62
MND-0.5	BBA_01360	-3.05055	-0.464193	Up	CDC45-like protein
MND-0.5	BBA_04149	-3.36652	-0.465688	Up	hypothetical protein
MND-0.5	BBA_00784	-3.0942	-0.466072	Up	DNA polymerase alpha/epsilon subunit B
MND-0.5	BBA_09267	-2.90927	-0.466658	Up	hypothetical protein
MND-0.5	BBA_09736	-2.04885	-0.467643	Up	DNA replication complex GINS protein SLD5
MND-0.5	BBA_00457	-3.27447	-0.468246	Up	integral membrane channel protein
MND-0.5	BBA_07710	-2.26668	-0.468534	Up	hypothetical protein
MND-0.5	BBA_06546	-2.04608	-0.468535	Up	ATP-dependent RNA helicase DHX8
MND-0.5	BBA_06317	-4.8814	-0.469831	Up	chitinase-like protein
MND-0.5	BBA_07750	-2.41501	-0.471457	Up	hypothetical protein
MND-0.5	BBA_02418	-2.05862	-0.472919	Up	AMP-binding enzyme
MND-0.5	BBA_03031	-2.17792	-0.473162	Up	lipase 2 precursor
MND-0.5	BBA_07355	-2.02512	-0.474201	Up	Putative Zn(II)2Cys6 transcription factor
MND-0.5	BBA_07115	-2.48512	-0.475189	Up	hypothetical protein
MND-0.5	BBA_03425	-2.00924	-0.475305	Up	hypothetical protein
MND-0.5	BBA_05391	-2.35465	-0.477658	Up	modin protein
MND-0.5	BBA_08724	-3.13746	-0.480571	Up	hypothetical protein
MND-0.5	BBA_03638	-2.04414	-0.481804	Up	MFS transporter
MND-0.5	BBA_08035	-2.21872	-0.483175	Up	proteasome component PUP3
MND-0.5	BBA_08527	-4.74703	-0.485389	Up	hypothetical protein
MND-0.5	BBA_04714	-2.14729	-0.486154	Up	hypothetical protein
MND-0.5	BBA_04375	-2.33161	-0.48677	Up	hypothetical protein
MND-0.5	BBA_05069	-2.13736	-0.486902	Up	hypothetical protein
MND-0.5	BBA_01983	-2.38895	-0.487062	Up	hypothetical protein
MND-0.5	BBA_02502	-2.17321	-0.487142	Up	timeless protein
MND-0.5	BBA_09371	-2.49647	-0.487248	Up	hypothetical protein
MND-0.5	BBA_02213	-3.58619	-0.489171	Up	hypothetical protein
MND-0.5	BBA_04720	-3.51305	-0.489861	Up	hypothetical protein
MND-0.5	BBA_05239	-2.22452	-0.493825	Up	hypothetical protein
MND-0.5	BBA_04902	-2.33845	-0.494344	Up	hypothetical protein
MND-0.5	BBA_01161	-4.3551	-0.49454	Up	WSC domain-containing protein
MND-0.5	BBA_01876	-2.43133	-0.49602	Up	asparaginyl-tRNA synthetase
MND-0.5	BBA_06100	-2.35258	-0.496247	Up	hypothetical protein
MND-0.5	BBA_05205	-2.70577	-0.49625	Up	transporter-like protein
MND-0.5	BBA_02863	-2.69026	-0.497465	Up	cyclin domain-containing protein
MND-0.5	BBA_05551	-2.51775	-0.498596	Up	Beta-lactamase-type transpeptidase
MND-0.5	BBA_05825	-3.44324	-0.499239	Up	secreted glucosidase
MND-0.5	BBA_10268	-3.36013	-0.49959	Up	cutinase transcription factor 1 alpha
MND-0.5	BBA_05364	2.98704	0.463309	Down	delta-aminolevulinic acid dehydratase
MND-0.5	BBA_08356	2.34109	0.446314	Down	integral membrane protein (Pth11)
MND-0.5	BBA_00509	2.42605	0.405581	Down	PAP2 superfamily protein
MND-0.5	BBA_02561	2.45182	0.40283	Down	Intradiol ring-cleavage dioxygenase, core
MND-0.5	BBA_08685	5.5743	0.391457	Down	FkbM family methyltransferase
MND-0.5	BBA_03045	2.20132	0.362432	Down	Acyl-CoA N-acyltransferase
MND-0.5	BBA_03862	3.15689	0.328533	Down	major facilitator superfamily transporter
MND-0.5	BBA_04980	2.27933	0.323484	Down	hypothetical protein
MND-0.5	BBA_09495	2.30917	0.322478	Down	cytochrome c1 heme lyase
MND-0.5	BBA_03795	3.62302	0.322166	Down	hypothetical protein
MND-0.5	BBA_01093	5.84541	0.307413	Down	hypothetical protein
MND-0.5	BBA_01669	3.23805	0.298131	Down	fungal specific transcription factor
MND-0.5	BBA_08686	4.57739	0.294147	Down	UDP-glucosyltransferase
MND-0.5	BBA_07823	2.30959	0.285335	Down	peptidase M16C associated
MND-0.5	BBA_06532	6.34024	0.238508	Down	DUF500 domain protein
MND-0.5	BBA_01826	2.38896	0.174393	Down	capsular associated protein
MND-0.5	BBA_06976	2.08542	0.155287	Down	Frp1-like protein
MND-0.5	BBA_06337	2.31985	0.153342	Down	transmembrane amino acid transporter
MND-0.5	BBA_08363	2.23795	0.124409	Down	GNS1/SUR4 family protein
MND-0.5	BBA_08662	2.38598	0.114161	Down	Cytochrome P450 CYP561D2P
MND-0.5	BBA_06886	2.6592	0.0989847	Down	acyl transferase domain-containing protein
MND-0.5	BBA_01111	2.19712	0.068831	Down	Cysteine synthase
MND-0.5	BBA_04963	2.81167	0.0592777	Down	hypothetical protein
MND-0.5	BBA_01368	3.23485	0.0575909	Down	arrestin-like protein
MND-0.5	BBA_02721	2.04593	0.0499526	Down	HAD superfamily phosphatase
MND-0.5	BBA_01236	4.77624	0.049002	Down	major facilitator superfamily transporter
MND-0.5	BBA_04167	2.30206	0.0384218	Down	LMBR1 domain-containing protein
MND-0.5	BBA_04360	2.81189	-0.0157605	Down	PAF-acetylhydrolase family member
MND-0.5	BBA_02809	2.06219	-0.0229381	Down	cytochrome c/c1 heme lyase
MND-0.5	BBA_06887	2.22551	-0.0569933	Down	fatty acid synthase subunit alpha
MND-0.5	BBA_00190	2.32256	-0.0891653	Down	COX17 protein
MND-0.5	BBA_09990	4.17854	-0.224858	Down	dipeptidyl aminopeptidase/acylaminoacyl peptidase
MND-0.5	BBA_03444	2.37563	-0.259067	Down	POT family protein
MND-0.5	BBA_00321	3.49191	-0.283293	Down	thioredoxin-disulfide reductase
MND-0.5	BBA_06695	3.24748	-0.325147	Down	acid proteinase A
MND-0.5	BBA_06745	3.36992	-0.338141	Down	putative peroxisomal membrane protein
MND-0.5	BBA_06336	4.30522	-0.355358	Down	hexose transporter-like protein
MND-0.5	BBA_02357	3.197	-0.36013	Down	NADP-dependent alcohol dehydrogenase
MND-0.5	BBA_03837	2.18905	-0.393559	Down	Lactonase, 7-bladed beta propeller
MND-0.5	BBA_06693	2.82089	-0.468426	Down	hypothetical protein
DEG class	Gene_ID	WT(MND12/nor)	∆Mpk1(MND12/nor)	Regulation	Protein_name
MND-12	BBA_04792	-0.0762588	7.44649	Up	hypothetical protein
MND-12	BBA_08689	0.20788	6.42134	Up	Putative GMC oxidoreductase
MND-12	BBA_05761	-6.30398	6.24243	Up	phosphate permease
MND-12	BBA_01615	-2.16995	5.30458	Up	aquaporin-2
MND-12	BBA_09588	-0.279952	5.24231	Up	Cytochrome P450 CYP56C1
MND-12	BBA_09587	0.480118	5.21271	Up	pyoverdine/dityrosine biosynthesis protein
MND-12	BBA_06399	0.169804	4.75761	Up	neutral/alkaline non-lysosomal ceramidase
MND-12	BBA_05879	-4.24235	4.67622	Up	aorsin-like protein
MND-12	BBA_08825	-7.50662	4.61503	Up	hypothetical protein
MND-12	BBA_07648	-7.00051	4.42643	Up	hypothetical protein
MND-12	BBA_06609	-0.0799621	3.74775	Up	myosin-cross-reactive antigen
MND-12	BBA_08069	-0.477887	3.70911	Up	glycosyl transferase
MND-12	BBA_01480	-0.402813	3.69828	Up	major facilitator superfamily transporter
MND-12	BBA_01891	-0.390035	3.50905	Up	hypothetical protein
MND-12	BBA_03463	-2.95614	3.46615	Up	acid phosphatase
MND-12	BBA_08380	0.0575208	3.38009	Up	uracil permease
MND-12	BBA_07331	-2.90374	3.21052	Up	N,O-diacetyl muramidase, putative
MND-12	BBA_06312	-0.211933	3.119	Up	MHYT domain signaling protein
MND-12	BBA_04104	-6.61766	3.05335	Up	DNA-binding protein
MND-12	BBA_01161	-3.97675	3.01361	Up	WSC domain-containing protein
MND-12	BBA_04726	-3.51603	2.96502	Up	ER membrane protein Wsc4, putative
MND-12	BBA_09524	-2.14747	2.94585	Up	agmatine deiminase
MND-12	BBA_08498	-4.39118	2.88661	Up	endonuclease/exonuclease/phosphatase family
MND-12	BBA_01963	-4.08532	2.82844	Up	pepsin A1
MND-12	BBA_07429	-0.430784	2.77474	Up	carboxy-cis,cis-muconate cyclase
MND-12	BBA_04720	-7.88786	2.76421	Up	hypothetical protein
MND-12	BBA_00110	-3.42582	2.73331	Up	hypothetical protein
MND-12	BBA_04607	-6.22206	2.63824	Up	hypothetical protein
MND-12	BBA_07766	-4.28454	2.59267	Up	endothiapepsin-like protein
MND-12	BBA_09392	-3.17844	2.57793	Up	Alkaline phosphatase-like protein
MND-12	BBA_07481	-2.87063	2.55569	Up	phosphate permease
MND-12	BBA_05741	-2.53705	2.54316	Up	4-hydroxyacetophenone monooxygenase
MND-12	BBA_03219	-2.85475	2.5334	Up	hypothetical protein
MND-12	BBA_00212	-0.056052	2.50104	Up	proline dehydrogenase
MND-12	BBA_06402	-0.357701	2.41581	Up	hypothetical protein
MND-12	BBA_02569	-4.13817	2.41261	Up	hypothetical protein
MND-12	BBA_00059	-2.82961	2.39764	Up	FAD binding domain containing protein
MND-12	BBA_01055	0.300189	2.39697	Up	hypothetical protein
MND-12	BBA_06073	-3.28513	2.38461	Up	hypothetical protein
MND-12	BBA_01026	-4.8806	2.36699	Up	hypothetical protein
MND-12	BBA_02187	-4.5775	2.36302	Up	hypothetical protein
MND-12	BBA_03185	-0.339345	2.35616	Up	dihydroflavonol-4-reductase protein
MND-12	BBA_06832	-2.35775	2.30107	Up	fatty acid hydroxylase superfamily protein
MND-12	BBA_06309	-0.0202548	2.29127	Up	putative glutamine synthetase
MND-12	BBA_05225	-2.01937	2.28167	Up	3-beta-hydroxysteroid-Delta(8), Delta(7)-isomerase
MND-12	BBA_05320	-2.22276	2.24486	Up	plasma membrane zinc ion transporter, putative
MND-12	BBA_04673	-8.24941	2.24138	Up	lactam utilization protein LAMB
MND-12	BBA_04608	-6.15974	2.2348	Up	hypothetical protein
MND-12	BBA_06795	0.397072	2.23377	Up	hypothetical protein
MND-12	BBA_08297	-2.97496	2.22474	Up	sulfate permease
MND-12	BBA_06625	-3.29498	2.22136	Up	alcohol dehydrogenase GroES-like domain-containing protein
MND-12	BBA_01984	-2.45316	2.21997	Up	superoxide dismutase
MND-12	BBA_04638	-0.174953	2.18886	Up	flavohemoglobin-like protein
MND-12	BBA_09202	-2.13974	2.18546	Up	hypothetical protein
MND-12	BBA_00037	-5.32443	2.17729	Up	gp24-like protein
MND-12	BBA_09727	-2.26505	2.16545	Up	beauvericin biosynthetic protein
MND-12	BBA_00485	0.187075	2.16283	Up	ATP synthase regulation protein NCA2
MND-12	BBA_03283	-2.28647	2.11112	Up	taurine catabolism dioxygenase TauD
MND-12	BBA_07505	-6.49633	2.10442	Up	peptidase A4 family protein
MND-12	BBA_09119	-4.23533	2.08596	Up	phosphoesterase-like protein
MND-12	BBA_00644	-3.43925	2.05012	Up	hypothetical protein
MND-12	BBA_09373	-3.86557	2.04598	Up	inorganic pyrophosphatase
MND-12	BBA_01783	0.4559	2.03719	Up	secretory lipase
MND-12	BBA_07559	-3.00816	2.03344	Up	putative aspartate protease
MND-12	BBA_02112	-2.65808	2.01014	Up	LCCL domain-containing protein
MND-12	BBA_02916	-4.24308	0.495316	Up	MFS transporter, putative
MND-12	BBA_06035	-2.44443	0.494714	Up	G protein alpha subunit
MND-12	BBA_02460	-2.00836	0.49431	Up	endonuclease/exonuclease/phosphatase family
MND-12	BBA_05179	-2.18558	0.49327	Up	nonribosomal siderophore peptide synthase SidC
MND-12	BBA_10268	-2.02633	0.490683	Up	cutinase transcription factor 1 alpha
MND-12	BBA_02485	-2.03312	0.490294	Up	enoyl-CoA hydratase/isomerase
MND-12	BBA_08712	-2.6187	0.488942	Up	Ctf1-like protein
MND-12	BBA_07659	-3.79007	0.488594	Up	sulphydryl oxidase
MND-12	BBA_05360	-3.8381	0.486351	Up	tyrosine phosphatase
MND-12	BBA_09182	-2.20082	0.484605	Up	Glycoside hydrolase, family 36
MND-12	BBA_05687	-2.87542	0.483441	Up	integral peroxisomal membrane peroxin
MND-12	BBA_01536	-4.62189	0.479423	Up	hypothetical protein
MND-12	BBA_07526	-5.82683	0.479074	Up	protein rds1
MND-12	BBA_04150	-3.05702	0.478554	Up	copper amine oxidase
MND-12	BBA_04937	-2.7419	0.478218	Up	fungal specific transcription factor
MND-12	BBA_00387	-3.4956	0.477989	Up	RPEL repeat protein
MND-12	BBA_08442	-2.23356	0.477196	Up	hypothetical protein
MND-12	BBA_01657	-2.01391	0.476572	Up	prolyl oligopeptidase
MND-12	BBA_04268	-2.16195	0.475277	Up	hypothetical protein
MND-12	BBA_09287	-2.10669	0.473696	Up	lipase-like protein
MND-12	BBA_03274	-3.17402	0.472885	Up	hypothetical protein
MND-12	BBA_07265	-2.91635	0.46923	Up	GTP cyclohydrolase II
MND-12	BBA_04507	-2.86945	0.46801	Up	thioesterase superfamily protein
MND-12	BBA_04066	-5.18795	0.467507	Up	PLC-like phosphodiesterase
MND-12	BBA_03421	-2.43787	0.467178	Up	glucose sorbosone dehydrogenase
MND-12	BBA_02711	-2.41615	0.466591	Up	metalloprotease 1
MND-12	BBA_04949	-2.24403	0.465285	Up	DOC family protein
MND-12	BBA_01349	-3.51027	0.462234	Up	peptidase family S58
MND-12	BBA_00472	-7.81474	0.453676	Up	3-dehydroquinate synthase
MND-12	BBA_06409	-3.68344	0.448393	Up	flavin-containing amine oxidasedehydrogenase
MND-12	BBA_00255	-2.58515	0.444228	Up	putative aspartyl protease
MND-12	BBA_02550	-2.47079	0.443965	Up	atmA protein
MND-12	BBA_00338	-2.05727	0.443206	Up	L-arabinitol 4-dehydrogenase
MND-12	BBA_00344	-3.11615	0.441143	Up	Putative Zn(II)2Cys6 transcription factor
MND-12	BBA_08249	-2.12895	0.438873	Up	2OG-Fe(II) oxygenase superfamily protein
MND-12	BBA_03456	-2.27236	0.43826	Up	hypothetical protein
MND-12	BBA_05332	-2.52862	0.43686	Up	FAS1 domain-containing protein
MND-12	BBA_03747	-2.00935	0.434981	Up	serine/threonine protein kinase
MND-12	BBA_04785	-5.69819	0.426575	Up	phosphatidylinositol transfer protein CSR1
MND-12	BBA_00828	-2.76051	0.426573	Up	integral membrane family protein
MND-12	BBA_01588	-3.13367	0.422067	Up	RNA recognition motif-containing protein
MND-12	BBA_02591	-4.79643	0.42151	Up	C6 zinc finger domain protein
MND-12	BBA_01494	-2.37132	0.420284	Up	lipase 1 precursor
MND-12	BBA_00371	-2.57606	0.419494	Up	hypothetical protein
MND-12	BBA_05173	-2.7129	0.418762	Up	Cytochrome P450 CYP52G6
MND-12	BBA_05613	-2.77234	0.417522	Up	hypothetical protein
MND-12	BBA_08760	-4.0072	0.415726	Up	OsmC-like protein
MND-12	BBA_03851	-2.19107	0.413949	Up	hypothetical protein
MND-12	BBA_05361	-2.72998	0.412448	Up	amidohydrolase-like protein
MND-12	BBA_10142	-2.71135	0.41034	Up	small s protein
MND-12	BBA_04241	-4.96483	0.408229	Up	phosphoesterase-like protein
MND-12	BBA_06250	-2.47043	0.406101	Up	transcription factor TamA
MND-12	BBA_03368	-2.32098	0.405982	Up	amino acid permease
MND-12	BBA_01358	-2.56909	0.40566	Up	D-glycerate 3-kinase
MND-12	BBA_01539	-2.05068	0.402993	Up	hypothetical protein
MND-12	BBA_07101	-4.1695	0.397337	Up	hypothetical protein
MND-12	BBA_00687	-2.20646	0.396866	Up	hypothetical protein
MND-12	BBA_09470	-2.17214	0.393391	Up	hypothetical protein
MND-12	BBA_08242	-2.86968	0.392042	Up	glycoside hydrolase family 43 protein
MND-12	BBA_01741	-3.82093	0.390008	Up	ThiJ/PfpI family protein
MND-12	BBA_09307	-4.8182	0.388692	Up	acidic chitinase
MND-12	BBA_00063	-3.75956	0.388687	Up	AMP-binding enzyme, putative
MND-12	BBA_06856	-3.99923	0.380527	Up	peptidase inhibitor I9
MND-12	BBA_00094	-2.28375	0.379754	Up	major facilitator superfamily transporter
MND-12	BBA_01334	-2.22363	0.378191	Up	large conductance mechanosensitive channel protein
MND-12	BBA_02374	-5.49402	0.377453	Up	metalloprotease-like protein
MND-12	BBA_00471	-3.4817	0.375821	Up	catechol O-methyltransferase
MND-12	BBA_08304	-2.31011	0.369917	Up	C6 zinc finger domain-containing protein
MND-12	BBA_06743	-8.66366	0.369724	Up	hypothetical protein
MND-12	BBA_01560	-3.04836	0.364927	Up	triose-phosphate transporter
MND-12	BBA_01579	-2.22714	0.364074	Up	2-oxoacid dehydrogenase acyltransferase
MND-12	BBA_01908	-2.84302	0.363512	Up	hypothetical protein
MND-12	BBA_06310	-2.26375	0.357735	Up	methylcitrate synthase precursor
MND-12	BBA_08527	-4.32031	0.356722	Up	hypothetical protein
MND-12	BBA_00496	-2.52284	0.355738	Up	short chain dehydrogenase
MND-12	BBA_03268	-2.70127	0.354881	Up	hypothetical protein
MND-12	BBA_06345	-2.11484	0.35435	Up	hypothetical protein
MND-12	BBA_04846	-2.30291	0.348756	Up	F-box domain containing protein
MND-12	BBA_00668	-2.03808	0.346431	Up	glucosamine 6-phosphate acetyltransferase, putative
MND-12	BBA_07158	-3.19319	0.346222	Up	hypothetical protein
MND-12	BBA_00810	-2.55754	0.34428	Up	Carbohydrate/purine kinase
MND-12	BBA_05664	-3.66507	0.344159	Up	dihydrodipicolinate synthetase
MND-12	BBA_03126	-4.25345	0.34351	Up	Hypothetical Protein
MND-12	BBA_02401	-2.31714	0.342316	Up	integral membrane protein PTH11
MND-12	BBA_07304	-3.19412	0.341311	Up	malate dehydrogenase, putative
MND-12	BBA_00099	-2.37675	0.340992	Up	hypothetical protein
MND-12	BBA_03460	-2.78752	0.333812	Up	phosphatidylinositol transfer protein CSR1
MND-12	BBA_02567	-3.02111	0.332209	Up	nitrogen assimilation transcription factor nirA
MND-12	BBA_07234	-2.40791	0.331372	Up	monooxygenase-like protein
MND-12	BBA_08813	-2.22321	0.326982	Up	hypothetical protein
MND-12	BBA_01164	-2.05516	0.325783	Up	Fso1-like protein
MND-12	BBA_08519	-2.16201	0.325167	Up	lactoylglutathione lyase
MND-12	BBA_07123	-4.72129	0.32372	Up	hypothetical protein
MND-12	BBA_09273	-3.83492	0.322739	Up	amidohydrolase-like protein
MND-12	BBA_08812	-5.64027	0.322611	Up	secreted lipase 1 precursor
MND-12	BBA_08633	-3.29817	0.313916	Up	hypothetical protein
MND-12	BBA_08510	-2.48749	0.312658	Up	Putative Zn(II)2Cys6 transcription factor
MND-12	BBA_04676	-4.80479	0.305862	Up	acetamidase-like protein
MND-12	BBA_06226	-2.96237	0.304911	Up	glycosyl hydrolase family 92
MND-12	BBA_00071	-2.77622	0.302843	Up	nitrate assimilation regulatory protein nirA
MND-12	BBA_06441	-2.54508	0.302667	Up	hypothetical protein
MND-12	BBA_03933	-3.96516	0.301447	Up	D-aminoacylase protein
MND-12	BBA_00891	-2.34384	0.300906	Up	actin filament organization protein
MND-12	BBA_02415	-2.62468	0.299731	Up	alpha/beta hydrolase fold protein
MND-12	BBA_02213	-2.12123	0.294629	Up	hypothetical protein
MND-12	BBA_06801	-2.10791	0.293978	Up	amidohydrolase-like protein
MND-12	BBA_07765	-2.1881	0.292544	Up	Pfs, NACHT and WD domain protein
MND-12	BBA_06458	-6.36326	0.292129	Up	POT family protein
MND-12	BBA_02926	-2.65719	0.291076	Up	cupin domain protein
MND-12	BBA_07543	-2.88334	0.289658	Up	Leucine Rich Repeat domain protein
MND-12	BBA_03741	-3.43046	0.285426	Up	hypothetical protein
MND-12	BBA_03962	-3.36785	0.284263	Up	hypothetical protein
MND-12	BBA_00666	-2.43366	0.282281	Up	hypothetical protein
MND-12	BBA_02077	-3.90411	0.280126	Up	methyltransferase domain-containing protein
MND-12	BBA_06656	-2.90723	0.279566	Up	MFS1 family protein
MND-12	BBA_07838	-2.48683	0.278685	Up	hypothetical protein
MND-12	BBA_00040	-3.64095	0.277574	Up	hypothetical protein
MND-12	BBA_03111	-2.01493	0.277539	Up	hypothetical protein
MND-12	BBA_03013	-2.10898	0.276782	Up	hexose transporter
MND-12	BBA_07084	-2.61224	0.275765	Up	Isochorismatase-like protein
MND-12	BBA_03212	-5.06608	0.273414	Up	phthalate transporter
MND-12	BBA_06632	-2.03673	0.273263	Up	ethyl tert-butyl ether degradation ethD
MND-12	BBA_01928	-3.61743	0.272026	Up	proline-specific permease, putative
MND-12	BBA_01254	-2.23261	0.26661	Up	PH domain-containing protein
MND-12	BBA_00789	-2.42878	0.26574	Up	hypothetical protein
MND-12	BBA_03254	-2.23988	0.263652	Up	glutathione S-transferase
MND-12	BBA_03837	-2.05435	0.262313	Up	Lactonase, 7-bladed beta propeller
MND-12	BBA_05593	-3.12291	0.257592	Up	small s protein
MND-12	BBA_04263	-3.8527	0.249987	Up	Bys1 family protein
MND-12	BBA_04674	-6.58479	0.248038	Up	membrane transporter
MND-12	BBA_02925	-2.96961	0.245651	Up	peptidase family M28
MND-12	BBA_09255	-2.6258	0.242512	Up	acetate kinase
MND-12	BBA_09731	-2.36402	0.241231	Up	F-box domain-containing protein
MND-12	BBA_07950	-2.1902	0.240579	Up	hypothetical protein
MND-12	BBA_02400	-2.39075	0.23954	Up	amidase-like protein
MND-12	BBA_04600	-2.0151	0.237523	Up	short chain dehydrogenase
MND-12	BBA_04256	-2.29818	0.23664	Up	fungal specific transcription factor
MND-12	BBA_00100	-2.29974	0.235837	Up	hypothetical protein
MND-12	BBA_08461	-2.53349	0.234777	Up	C6 zinc finger domain-containing protein
MND-12	BBA_09270	-2.75919	0.232505	Up	subtilisin-like protease PR1G
MND-12	BBA_09597	-6.7825	0.226376	Up	oxidoreductase, short chain dehydrogenase/reductase family protein
MND-12	BBA_07650	-3.46998	0.224501	Up	hypothetical protein
MND-12	BBA_05920	-2.55549	0.223312	Up	hypothetical protein
MND-12	BBA_01340	-2.20542	0.222931	Up	hypothetical protein
MND-12	BBA_03822	-5.24926	0.222251	Up	C6 transcription factor
MND-12	BBA_04496	-2.18547	0.22143	Up	putative sugar transporter
MND-12	BBA_04679	-6.54644	0.220717	Up	urea amidolyase, putative
MND-12	BBA_05755	-5.14043	0.220065	Up	hypothetical protein
MND-12	BBA_04730	-2.5351	0.214723	Up	hypothetical protein
MND-12	BBA_07314	-3.84365	0.212997	Up	extracellular dipeptidyl-peptidase Dpp4
MND-12	BBA_06352	-2.00812	0.211155	Up	glycoside hydrolase family 76
MND-12	BBA_02043	-2.33819	0.208344	Up	hypothetical protein
MND-12	BBA_06314	-2.44954	0.203932	Up	arabinofuranosidase B
MND-12	BBA_02030	-3.72209	0.202844	Up	aldehyde dehydrogenase
MND-12	BBA_06483	-4.06449	0.202436	Up	Lactamase B
MND-12	BBA_00153	-2.3041	0.196188	Up	carbohydrate kinase
MND-12	BBA_05556	-3.71375	0.195788	Up	TPR domain protein
MND-12	BBA_07308	-2.34251	0.19435	Up	hypothetical protein
MND-12	BBA_01156	-2.23934	0.194192	Up	phosphotransferase enzyme family protein
MND-12	BBA_00787	-2.85411	0.191632	Up	hypothetical protein
MND-12	BBA_03578	-2.49728	0.187785	Up	siderophore iron transporter mirB
MND-12	BBA_09265	-2.39358	0.183499	Up	integral membrane protein PTH11-like protein
MND-12	BBA_06936	-2.07717	0.182693	Up	zinc transporter 1
MND-12	BBA_05628	-2.11129	0.182287	Up	glycoside hydrolase family 3
MND-12	BBA_05698	-2.10801	0.181828	Up	CHCH domain-containing protein
MND-12	BBA_00032	-2.73127	0.181685	Up	hypothetical protein
MND-12	BBA_03415	-3.41729	0.181446	Up	calcofluor white hypersensitive protein
MND-12	BBA_09898	-3.00578	0.180578	Up	FluG domain-containing protein
MND-12	BBA_06128	-2.05128	0.17865	Up	C6 zinc finger domain-containing protein
MND-12	BBA_08494	-2.21976	0.178635	Up	hypothetical protein
MND-12	BBA_05009	-4.05756	0.176146	Up	formamidase-like protein
MND-12	BBA_09489	-3.34615	0.175618	Up	hypothetical protein
MND-12	BBA_00923	-2.48817	0.175439	Up	monocarboxylate transporter
MND-12	BBA_06959	-2.47794	0.169801	Up	canalicular multispecific organic anion transporter 1
MND-12	BBA_09868	-3.20901	0.166889	Up	phosphotransferase enzyme family protein
MND-12	BBA_10061	-2.23267	0.157406	Up	MFS transporter, putative
MND-12	BBA_02647	-2.35448	0.157297	Up	cutinase transcription factor 1 beta
MND-12	BBA_02418	-3.73871	0.153933	Up	AMP-binding enzyme
MND-12	BBA_02404	-2.40267	0.153139	Up	Putative Zn(II)2Cys6 transcription factor
MND-12	BBA_03938	-3.56519	0.152746	Up	sodium/hydrogen exchanger family protein
MND-12	BBA_04498	-2.21588	0.151435	Up	putative sugar transporter
MND-12	BBA_00172	-2.56668	0.151364	Up	glycoside hydrolase family 38
MND-12	BBA_07088	-2.65631	0.150874	Up	xylose isomerase-like TIM barrel
MND-12	BBA_00289	-2.50155	0.15066	Up	hypothetical protein
MND-12	BBA_02306	-3.42105	0.148887	Up	GMC oxidoreductase
MND-12	BBA_04759	-2.04319	0.147468	Up	zinc-binding dehydrogenase
MND-12	BBA_00544	-2.18396	0.145795	Up	Major Facilitator Superfamily protein
MND-12	BBA_08882	-2.94208	0.145464	Up	proline-specific permease
MND-12	BBA_03639	-2.37523	0.145093	Up	Cytochrome P450 CYP625A1
MND-12	BBA_01065	-3.02669	0.141026	Up	hypothetical protein
MND-12	BBA_05822	-2.85209	0.140956	Up	major facilitator superfamily transporter
MND-12	BBA_07303	-2.52646	0.138618	Up	hypothetical protein
MND-12	BBA_07798	-3.47249	0.136682	Up	glycosyl hydrolase family 3 N terminal domain-containing protein
MND-12	BBA_09881	-2.7996	0.135268	Up	sterigmatocystin 8-O-methyltransferase
MND-12	BBA_06639	-4.71589	0.133683	Up	sugar transporter
MND-12	BBA_07014	-2.69602	0.130837	Up	hypothetical protein
MND-12	BBA_05275	-2.06488	0.127146	Up	ribosomal protein L19
MND-12	BBA_09596	-6.39201	0.127011	Up	succinate dehydrogenase cytochrome b subunit
MND-12	BBA_06321	-3.1974	0.125917	Up	monodehydroascorbate reductase
MND-12	BBA_00627	-3.76192	0.124754	Up	Zn(II)2Cys6 transcription factor
MND-12	BBA_02637	-2.7183	0.123414	Up	Putative FadE2-like acyl-CoA dehydrogenase
MND-12	BBA_05847	-3.83718	0.12239	Up	putative glycosyl hydrolase
MND-12	BBA_08439	-4.17895	0.120047	Up	zinc-binding dehydrogenase
MND-12	BBA_03617	-3.05427	0.117223	Up	major facilitator superfamily transporter
MND-12	BBA_00700	-2.37121	0.0997923	Up	FluG domain-containing protein
MND-12	BBA_04684	-2.21283	0.0990214	Up	tetratricopeptide repeat domain protein
MND-12	BBA_03852	-3.14438	0.0940587	Up	penicillin-binding protein
MND-12	BBA_08374	-2.36077	0.0930573	Up	glyoxalase-like protein
MND-12	BBA_05039	-2.58912	0.093021	Up	hypothetical protein
MND-12	BBA_06363	-2.21814	0.0912406	Up	enoyl-CoA hydratase
MND-12	BBA_05947	-2.41765	0.0905916	Up	short chain dehydrogenase
MND-12	BBA_02579	-3.43411	0.0895834	Up	beta-glucuronidase
MND-12	BBA_04383	-2.58162	0.0859014	Up	Enoyl-CoA Hydratase family member
MND-12	BBA_10203	-2.7818	0.0849759	Up	brefeldin A resistance protein
MND-12	BBA_00452	-3.39057	0.0837499	Up	FAD dependent oxidoreductase
MND-12	BBA_03992	-2.66884	0.0833366	Up	hypothetical protein
MND-12	BBA_03292	-2.02105	0.0773881	Up	hypothetical protein
MND-12	BBA_08245	-4.74738	0.0755164	Up	hypothetical protein
MND-12	BBA_00816	-2.28155	0.0736876	Up	hypothetical protein
MND-12	BBA_07525	-2.18384	0.0731327	Up	glucose/galactose transporter
MND-12	BBA_07788	-2.90862	0.0728862	Up	OPT family small oligopeptide transporter
MND-12	BBA_04675	-2.55943	0.0725759	Up	hypothetical protein
MND-12	BBA_05348	-2.47106	0.0688511	Up	beta-1,3-glucan-binding protein
MND-12	BBA_10059	-2.44975	0.0657692	Up	p63 related protein
MND-12	BBA_10052	-3.89894	0.0640743	Up	hypothetical protein
MND-12	BBA_03287	-2.09555	0.0629649	Up	Pfs, NACHT and Ankyrin domain protein
MND-12	BBA_01373	-3.41374	0.0617598	Up	hypothetical protein
MND-12	BBA_03580	-2.17406	0.0605088	Up	FkbM family methyltransferase
MND-12	BBA_08031	-5.38038	0.0589325	Up	hypothetical protein
MND-12	BBA_04950	-2.67375	0.0563994	Up	nacht and ankyrin domain containing protein
MND-12	BBA_09708	-3.24911	0.055835	Up	hypothetical protein
MND-12	BBA_04277	-2.37512	0.0551687	Up	hydroxyethylthiazole kinase
MND-12	BBA_05011	-2.59912	0.0534161	Up	major facilitator superfamily transporter
MND-12	BBA_06926	-2.36446	0.0528843	Up	thioesterase superfamily protein
MND-12	BBA_08853	-4.32659	0.0500906	Up	transcriptional regulator
MND-12	BBA_05887	-2.66932	0.0468122	Up	gamma-glutamyltranspeptidase
MND-12	BBA_03501	-2.44245	0.0454296	Up	cyclopropane-fatty-acyl-phospholipid synthase
MND-12	BBA_04013	-6.79439	0.0423149	Up	glycoside hydrolase family 55
MND-12	BBA_04717	-4.74814	0.0409985	Up	GTP-binding protein EsdC
MND-12	BBA_02852	-2.59995	0.0379344	Up	penicillin-binding protein
MND-12	BBA_05545	-2.0169	0.0378169	Up	fungal specific transcription factor
MND-12	BBA_03835	-2.11088	0.0370506	Up	NAD dependent epimerase/dehydratase
MND-12	BBA_00631	-4.25568	0.0364676	Up	D-alanine--D-alanine ligase
MND-12	BBA_06393	-2.45601	0.0356647	Up	malate dehydrogenase
MND-12	BBA_06952	-2.1994	0.0346903	Up	MBOAT family protein
MND-12	BBA_09747	-2.98913	0.0339508	Up	stress responsive A/B Barrel domain-containing protein
MND-12	BBA_08202	-2.70081	0.0335552	Up	hypothetical protein
MND-12	BBA_01034	-2.79986	0.0298341	Up	DNA photolyase
MND-12	BBA_03813	-2.24262	0.0282255	Up	late sexual development protein
MND-12	BBA_04975	-3.1661	0.0268363	Up	AMP-binding enzyme
MND-12	BBA_10055	-4.82571	0.0259674	Up	putative hexosaminidase
MND-12	BBA_06187	-5.1668	0.0234658	Up	hypothetical protein
MND-12	BBA_08650	-2.39296	0.0229862	Up	hypothetical protein
MND-12	BBA_07908	-3.07224	0.0221597	Up	dipeptidyl peptidase
MND-12	BBA_03825	-2.82744	0.0170744	Up	Cytochrome P450 CYP6001C8
MND-12	BBA_04100	-2.76588	0.0124732	Up	GMC oxidoreductase
MND-12	BBA_08713	-3.72379	0.0118204	Up	hypothetical protein
MND-12	BBA_07464	-3.57333	0.00932361	Up	hypothetical protein
MND-12	BBA_01124	-2.19807	0.00548358	Up	AMP-binding enzyme
MND-12	BBA_03072	-2.38641	0.00416827	Up	ferric reductase like transmembrane component
MND-12	BBA_03649	-2.88032	0.000413892	Up	glucose-repressible protein
MND-12	BBA_03935	-7.36839	0	Up	hypothetical protein
MND-12	BBA_04466	-2.05667	-0.00013511	Up	6-phosphofructo-2-kinase
MND-12	BBA_08616	-2.7394	-0.0011596	Up	galactokinase-like protein
MND-12	BBA_01234	-2.74457	-0.00153962	Up	ubiquitin carboxyl-terminal hydrolase, family 1
MND-12	BBA_04084	-3.5275	-0.00199699	Up	putative aspartic protease
MND-12	BBA_03335	-4.98372	-0.0108223	Up	malate dehydrogenase
MND-12	BBA_04012	-2.57619	-0.0127716	Up	AMP-binding enzyme, putative
MND-12	BBA_06431	-3.11079	-0.0139907	Up	Intradiol ring-cleavage dioxygenase, core
MND-12	BBA_03988	-2.86049	-0.0141722	Up	hypothetical protein
MND-12	BBA_06998	-2.10027	-0.020419	Up	ATROPHIN-1 protein
MND-12	BBA_02042	-2.12215	-0.0216968	Up	F-box domain and ankyrin repeat protein
MND-12	BBA_08093	-2.10217	-0.0219584	Up	glycoside hydrolase family 13
MND-12	BBA_05765	-2.3851	-0.0234554	Up	HET domain protein
MND-12	BBA_07385	-2.43716	-0.0266014	Up	MFS transporter
MND-12	BBA_05838	-6.83229	-0.0323743	Up	glycosyl hydrolase family 2
MND-12	BBA_08540	-2.13084	-0.0362425	Up	major facilitator superfamily transporter
MND-12	BBA_06420	-3.875	-0.0365378	Up	oligopeptide transporter
MND-12	BBA_06475	-2.97763	-0.0373807	Up	adenylate-forming enzyme AfeA
MND-12	BBA_08657	-2.4167	-0.0398612	Up	short chain dehydrogenase
MND-12	BBA_09140	-2.03483	-0.0401686	Up	hypothetical protein
MND-12	BBA_06123	-2.32421	-0.0426693	Up	DUF124 domain-containing protein
MND-12	BBA_06935	-2.09151	-0.0427127	Up	Phosphotransferase family protein
MND-12	BBA_08947	-2.69827	-0.0441964	Up	Bicarbonate transporter
MND-12	BBA_05663	-2.48261	-0.0451948	Up	alanine racemase domain protein
MND-12	BBA_03291	-2.17956	-0.045386	Up	MFS monocarboxylate transporter
MND-12	BBA_01215	-2.22521	-0.047793	Up	oxidoreductase, short chain dehydrogenase/reductase family superfamily
MND-12	BBA_03821	-2.26887	-0.0497602	Up	N,N-dimethylglycine oxidase
MND-12	BBA_10058	-3.46908	-0.0530271	Up	hypothetical protein
MND-12	BBA_03556	-2.01737	-0.0572745	Up	dehydrogenase E1 component
MND-12	BBA_04583	-4.89773	-0.06086	Up	putative aldehyde dehydrogenase
MND-12	BBA_05818	-2.09114	-0.061614	Up	Sodium:neurotransmitter symporter family protein
MND-12	BBA_07206	-2.21761	-0.0628322	Up	hypothetical protein
MND-12	BBA_03801	-2.56805	-0.0663817	Up	AAA family ATPase
MND-12	BBA_05252	-2.04813	-0.0679328	Up	hydroxyproline-rich glycoprotein DZ-HRGP
MND-12	BBA_07138	-3.903	-0.0697532	Up	conidial wall protein
MND-12	BBA_03963	-2.99488	-0.0719369	Up	major facilitator superfamily transporter
MND-12	BBA_06066	-3.67851	-0.0725123	Up	FHA domain-containing protein
MND-12	BBA_08170	-3.59923	-0.0729789	Up	major facilitator superfamily transporter
MND-12	BBA_08082	-2.87465	-0.0731184	Up	Golgi traffic protein SFT2, putative
MND-12	BBA_02532	-6.19897	-0.0744694	Up	S-layer protein
MND-12	BBA_05792	-2.74578	-0.0817989	Up	isoflavone reductase
MND-12	BBA_08203	-2.77675	-0.0827837	Up	bacterial transferase hexapeptide
MND-12	BBA_00847	-2.2337	-0.0835444	Up	alkaline phosphatase
MND-12	BBA_08761	-4.63331	-0.0847564	Up	hypothetical protein
MND-12	BBA_03964	-3.5242	-0.0880716	Up	Glycoside hydrolase, catalytic core
MND-12	BBA_05375	-2.47263	-0.0917352	Up	ferric reductase transmembrane component 4
MND-12	BBA_08298	-2.3055	-0.0918598	Up	maleylacetoacetate isomerase
MND-12	BBA_06768	-2.57655	-0.092605	Up	arabinan endo-1,5-alpha-L-arabinosidase A
MND-12	BBA_07470	-2.32549	-0.0969351	Up	hypothetical protein
MND-12	BBA_10041	-3.37658	-0.0970382	Up	hemolysin-III family protein
MND-12	BBA_00329	-3.50191	-0.0979057	Up	hypothetical protein
MND-12	BBA_00856	-2.80249	-0.0983025	Up	hypothetical protein
MND-12	BBA_02504	-3.49977	-0.0992292	Up	acyl-CoA dehydrogenase
MND-12	BBA_06706	-3.71492	-0.0997827	Up	Chitin-binding, domain 3
MND-12	BBA_00459	-2.13358	-0.10179	Up	hypothetical protein
MND-12	BBA_03812	-2.10227	-0.102233	Up	SCP-like extracellular protein
MND-12	BBA_05104	-3.62273	-0.1023	Up	flavin-containing monooxygenase
MND-12	BBA_04901	-2.59566	-0.104212	Up	hypothetical protein
MND-12	BBA_03897	-2.04057	-0.11034	Up	OPT oligopeptide transporter
MND-12	BBA_04088	-5.2567	-0.111919	Up	hypothetical protein
MND-12	BBA_08995	-2.11546	-0.112909	Up	hypothetical protein
MND-12	BBA_02541	-2.46155	-0.114002	Up	dihydroxyacetone kinase
MND-12	BBA_00815	-2.50472	-0.11415	Up	phosphotransferase enzyme family protein
MND-12	BBA_03216	-2.01739	-0.114977	Up	helix-turn-helix domain-containing protein
MND-12	BBA_05171	-2.11033	-0.11958	Up	MOSC domain-containing protein
MND-12	BBA_00444	-2.28958	-0.124943	Up	nucleoside transporter, putative
MND-12	BBA_00889	-4.41772	-0.127772	Up	5'-nucleotidase domain-containing protein
MND-12	BBA_00222	-2.68213	-0.134325	Up	hypothetical protein
MND-12	BBA_05637	-3.31489	-0.135215	Up	hypothetical protein
MND-12	BBA_04418	-3.24129	-0.135647	Up	major facilitator superfamily transporter
MND-12	BBA_00112	-2.74943	-0.137258	Up	hypothetical protein
MND-12	BBA_00109	-2.72395	-0.142382	Up	RfeD protein
MND-12	BBA_08497	-3.698	-0.143666	Up	Glycoside hydrolase, family 20
MND-12	BBA_05924	-4.36527	-0.144222	Up	centromere binding protein B
MND-12	BBA_01643	-2.26985	-0.145063	Up	hypothetical protein
MND-12	BBA_03638	-2.29994	-0.145311	Up	MFS transporter
MND-12	BBA_03908	-5.53725	-0.145781	Up	endonuclease/Exonuclease/phosphatase protein
MND-12	BBA_09876	-3.60124	-0.146301	Up	monocarboxylate permease-like protein
MND-12	BBA_00655	-2.25937	-0.146608	Up	amidohydrolase-like protein
MND-12	BBA_07031	-2.61272	-0.146896	Up	MFS multidrug transporter
MND-12	BBA_09427	-6.7129	-0.146938	Up	serine carboxypeptidase
MND-12	BBA_01929	-4.37335	-0.151626	Up	WD40 repeat protein
MND-12	BBA_08934	-2.03555	-0.152999	Up	proline dehydrogenase
MND-12	BBA_09756	-2.40277	-0.155605	Up	acyl-CoA dehydrogenase
MND-12	BBA_01965	-2.08156	-0.156729	Up	MOSC N-terminal beta barrel domain-containing protein
MND-12	BBA_09387	-2.54979	-0.157402	Up	key lime pathogenicity protein
MND-12	BBA_07786	-4.09967	-0.158835	Up	calcium-translocating P-type ATPase
MND-12	BBA_05448	-2.75708	-0.159197	Up	D-isomer specific 2-hydroxyacid dehydrogenase
MND-12	BBA_00250	-3.82981	-0.159999	Up	major facilitator superfamily transporter
MND-12	BBA_09476	-3.08334	-0.162917	Up	MlrC domain-containing protein
MND-12	BBA_07987	-3.06616	-0.163012	Up	hypothetical protein
MND-12	BBA_00793	-2.7131	-0.164974	Up	hypothetical protein
MND-12	BBA_05952	-2.31252	-0.165306	Up	beta-mannosidase
MND-12	BBA_09789	-2.05676	-0.166026	Up	general amidase
MND-12	BBA_00292	-2.21569	-0.170078	Up	WD domain-containing protein
MND-12	BBA_00428	-2.48461	-0.174874	Up	ribonuclease T2 family protein
MND-12	BBA_07845	-3.84722	-0.179284	Up	peptidase family M28
MND-12	BBA_01651	-2.17238	-0.180775	Up	protein-tyrosine phosphatase
MND-12	BBA_08809	-3.46816	-0.184968	Up	carboxypeptidase Y
MND-12	BBA_00633	-3.62246	-0.185338	Up	NACHT and TPR domain-containing protein
MND-12	BBA_07226	-2.84466	-0.186039	Up	F-box domain-containing protein
MND-12	BBA_06659	-3.32609	-0.188753	Up	OPT family small oligopeptide transporter
MND-12	BBA_10263	-2.69775	-0.188883	Up	hypothetical protein
MND-12	BBA_03939	-2.73942	-0.193076	Up	hexose transporter
MND-12	BBA_08830	-2.29958	-0.202702	Up	hypothetical protein
MND-12	BBA_06072	-2.29526	-0.20313	Up	ZZ type zinc finger domain-containing protein
MND-12	BBA_01802	-2.21623	-0.204951	Up	N-acetyltransferase
MND-12	BBA_01388	-2.27826	-0.20572	Up	hypothetical protein
MND-12	BBA_09169	-4.27733	-0.210989	Up	Hexose transport-related protein, putative
MND-12	BBA_00867	-2.22279	-0.213444	Up	hypothetical protein
MND-12	BBA_03999	-2.34971	-0.214704	Up	hypothetical protein
MND-12	BBA_07520	-2.02309	-0.217032	Up	long-chain-fatty-acid-CoA ligase
MND-12	BBA_07016	-2.02446	-0.219585	Up	voltage gated chloride channel
MND-12	BBA_08127	-3.83986	-0.221115	Up	hypothetical protein
MND-12	BBA_06358	-2.32401	-0.222724	Up	acid phosphatase
MND-12	BBA_05742	-3.88293	-0.225214	Up	oxidoreductase-like protein
MND-12	BBA_02515	-2.27985	-0.228857	Up	citrate synthase family member
MND-12	BBA_04791	-2.77103	-0.230795	Up	hypothetical protein
MND-12	BBA_05825	-4.54075	-0.232382	Up	secreted glucosidase
MND-12	BBA_02975	-2.39772	-0.23331	Up	BAHD family acyltransferase, clade V
MND-12	BBA_05790	-2.37109	-0.234499	Up	hypothetical protein
MND-12	BBA_06304	-6.97641	-0.235765	Up	lipocalin-like domain-containing protein
MND-12	BBA_02684	-2.70353	-0.236627	Up	acetoacetate-CoA ligase
MND-12	BBA_04206	-2.42255	-0.240594	Up	homeobox and C2H2 transcription factor
MND-12	BBA_03603	-2.51563	-0.241526	Up	stomatin-like protein
MND-12	BBA_03614	-2.92057	-0.25598	Up	hypothetical protein
MND-12	BBA_01033	-3.48541	-0.256647	Up	cholera enterotoxin subunit A2
MND-12	BBA_05523	-2.87571	-0.256679	Up	aldose 1-epimerase
MND-12	BBA_06341	-4.2629	-0.257475	Up	CFEM domain-containing protein
MND-12	BBA_04806	-2.1446	-0.258027	Up	SIS domain-containing protein
MND-12	BBA_04944	-2.95661	-0.259568	Up	phytoene synthase/lycopene cyclase
MND-12	BBA_02481	-2.05388	-0.262024	Up	DUF636 domain-containing protein
MND-12	BBA_08563	-2.51431	-0.263657	Up	ABC transporter, putative
MND-12	BBA_06381	-2.54516	-0.27339	Up	C6 finger domain protein
MND-12	BBA_10284	-2.04002	-0.273438	Up	mitochondrial chaperone bcs1
MND-12	BBA_07112	-2.37258	-0.274815	Up	HNH endonuclease
MND-12	BBA_08187	-2.18264	-0.27683	Up	cell surface protein, putative
MND-12	BBA_01139	-2.60797	-0.276916	Up	phosphotransferase enzyme family protein
MND-12	BBA_04960	-2.35497	-0.277204	Up	Methyltransferase type 11
MND-12	BBA_04581	-2.27004	-0.280035	Up	hypothetical protein
MND-12	BBA_10028	-2.32962	-0.285103	Up	hypothetical protein
MND-12	BBA_02118	-2.12929	-0.285321	Up	phosphatidylcholine-hydrolyzing phospholipase C
MND-12	BBA_04242	-3.10608	-0.286751	Up	vacuolar iron transporter Ccc1
MND-12	BBA_09488	-2.60263	-0.287058	Up	hypothetical protein
MND-12	BBA_01642	-2.63402	-0.288811	Up	hypothetical protein
MND-12	BBA_03748	-2.13974	-0.294429	Up	hypothetical protein
MND-12	BBA_07610	-2.30872	-0.298043	Up	hypothetical protein
MND-12	BBA_06127	-2.4799	-0.298372	Up	serine/threonine protein kinase
MND-12	BBA_04087	-6.38227	-0.298762	Up	F5/8 type C domain protein
MND-12	BBA_02125	-2.4514	-0.30169	Up	IBR domain-containing protein
MND-12	BBA_07714	-3.72222	-0.3128	Up	hypothetical protein
MND-12	BBA_04976	-3.46126	-0.313627	Up	enoyl-CoA hydratase/isomerase family protein
MND-12	BBA_07390	-2.02972	-0.315111	Up	DNA-binding protein
MND-12	BBA_00629	-6.24509	-0.316388	Up	Intradiol ring-cleavage dioxygenase, core
MND-12	BBA_05946	-3.86998	-0.318388	Up	DSBA-like thioredoxin domain-containing protein
MND-12	BBA_06734	-3.14442	-0.319655	Up	D-lactate dehydrogenase
MND-12	BBA_04230	-3.44019	-0.320149	Up	oxidoreductase family protein
MND-12	BBA_09514	-5.17617	-0.327141	Up	xanthine dehydrogenase
MND-12	BBA_03478	-5.55579	-0.328576	Up	DUF829 domain protein (PaxU)
MND-12	BBA_04382	-2.16029	-0.331176	Up	xylitol dehydrogenase
MND-12	BBA_08196	-2.51618	-0.333553	Up	fatty acid-binding protein
MND-12	BBA_07340	-4.65892	-0.33413	Up	monocarboxylate permease-like protein
MND-12	BBA_00859	-2.87287	-0.334777	Up	Putative Zn(II)2Cys6 transcription factor
MND-12	BBA_06034	-6.1647	-0.338184	Up	urea carboxylase
MND-12	BBA_02452	-2.29642	-0.340672	Up	ferulic acid esterase (FaeA), putative
MND-12	BBA_03786	-2.76565	-0.342303	Up	fungal specific transcription factor
MND-12	BBA_09324	-2.77834	-0.344567	Up	ABC transporter
MND-12	BBA_02309	-2.22589	-0.345835	Up	serine proteinase inhibitor IA-2
MND-12	BBA_07808	-2.5739	-0.349437	Up	efflux pump antibiotic resistance protein
MND-12	BBA_03661	-2.47046	-0.352095	Up	tat pathway signal sequence
MND-12	BBA_03790	-2.546	-0.35553	Up	hypothetical protein
MND-12	BBA_04290	-3.95665	-0.357679	Up	hypothetical protein
MND-12	BBA_07620	-2.39113	-0.358108	Up	polysaccharide deacetylase
MND-12	BBA_01133	-2.83825	-0.364216	Up	hypothetical protein
MND-12	BBA_06744	-2.8293	-0.367654	Up	hypothetical protein
MND-12	BBA_03784	-3.0747	-0.368369	Up	alpha/beta hydrolase fold protein
MND-12	BBA_00305	-2.30274	-0.368746	Up	Cytochrome P450 CYP628A2
MND-12	BBA_05759	-3.3712	-0.371694	Up	hypothetical protein
MND-12	BBA_08155	-2.28385	-0.377419	Up	PQ loop repeat family protein
MND-12	BBA_04473	-3.47621	-0.380101	Up	hypothetical protein
MND-12	BBA_08495	-2.60406	-0.380316	Up	glycosyltransferase family 20
MND-12	BBA_09897	-3.10334	-0.385596	Up	FluG domain-containing protein
MND-12	BBA_08518	-2.72344	-0.387969	Up	D-3-phosphoglycerate dehydrogenase
MND-12	BBA_08456	-2.12224	-0.388556	Up	acyl-CoA dehydrogenase
MND-12	BBA_01037	-2.25993	-0.389575	Up	hypothetical protein
MND-12	BBA_08922	-2.57793	-0.389644	Up	glucan 1, 4-alpha-glucosidase
MND-12	BBA_00654	-2.55872	-0.393182	Up	hypothetical protein
MND-12	BBA_07466	-2.71877	-0.39366	Up	dihydroxy-acid dehydratase
MND-12	BBA_06711	-2.65283	-0.397265	Up	hypothetical protein
MND-12	BBA_08529	-2.09753	-0.398748	Up	hypothetical protein
MND-12	BBA_06450	-2.22079	-0.398944	Up	class II aldolase
MND-12	BBA_06273	-2.96081	-0.399867	Up	OPT oligopeptide transporter
MND-12	BBA_04749	-2.2196	-0.40189	Up	branched-chain alpha-ketoacid dehydrogenase kinase
MND-12	BBA_00632	-4.20636	-0.407741	Up	4-coumarate-CoA ligase
MND-12	BBA_07388	-3.43739	-0.409036	Up	Glycoside hydrolase, catalytic core
MND-12	BBA_09284	-2.1373	-0.417546	Up	IDC1 protein
MND-12	BBA_03376	-2.65234	-0.41835	Up	glutaminase GtaA
MND-12	BBA_08248	-3.25735	-0.423624	Up	dopa 4,5-dioxygenase
MND-12	BBA_06297	-2.82166	-0.427489	Up	chitinase-like protein
MND-12	BBA_06425	-3.04699	-0.427687	Up	beta-galactosidase
MND-12	BBA_07403	-2.60183	-0.42854	Up	hypothetical protein
MND-12	BBA_02440	-3.60963	-0.433503	Up	peptidase M61 domain protein
MND-12	BBA_07374	-3.64666	-0.439339	Up	hypothetical protein
MND-12	BBA_03392	-4.47527	-0.440292	Up	membrane protein, putative
MND-12	BBA_04358	-3.27335	-0.440507	Up	sublitisin-like protease
MND-12	BBA_00807	-4.68021	-0.44204	Up	glucose repressible protein Grg1
MND-12	BBA_03922	-3.12844	-0.445828	Up	transmembrane amino acid transporter
MND-12	BBA_02760	-2.07459	-0.44792	Up	Beta-lactamase-type transpeptidase
MND-12	BBA_05352	-2.79598	-0.450695	Up	hypothetical protein
MND-12	BBA_05645	-5.33718	-0.450742	Up	DUF1237 domain-containing protein
MND-12	BBA_10060	-2.3766	-0.46025	Up	hypothetical protein
MND-12	BBA_03330	-2.24678	-0.461428	Up	mannose-6-phosphate isomerase
MND-12	BBA_00120	-2.99442	-0.464181	Up	hypothetical protein
MND-12	BBA_09981	-5.90493	-0.469925	Up	C2H2 type zinc finger domain-containing protein
MND-12	BBA_08057	-2.44553	-0.473308	Up	6-hydroxy-D-nicotine oxidase
MND-12	BBA_00359	-2.77551	-0.473343	Up	zinc finger family protein
MND-12	BBA_04721	-3.15186	-0.47532	Up	serine protein kinase
MND-12	BBA_04375	-2.0374	-0.476857	Up	hypothetical protein
MND-12	BBA_06627	-3.34189	-0.477403	Up	dihydrodipicolinate synthase
MND-12	BBA_04843	-2.55677	-0.478379	Up	ferric reductase like transmembrane component
MND-12	BBA_01849	-3.55866	-0.478808	Up	hydroxyproline-rich glycoprotein DZ-HRGP
MND-12	BBA_07841	-2.50137	-0.481671	Up	fasciclin domain family protein
MND-12	BBA_08489	-4.38152	-0.482748	Up	DJ-1/PfpI family protein
MND-12	BBA_08029	-3.65264	-0.489468	Up	lipase-like protein
MND-12	BBA_06552	-4.20767	-0.490396	Up	C6 finger domain protein
MND-12	BBA_05923	-2.00594	-0.490473	Up	PXA domain-containing protein
MND-12	BBA_02645	-2.38115	-0.492108	Up	beta-1, 3-glucan binding protein
MND-12	BBA_06628	-4.76102	-0.493959	Up	OPT oligopeptide transporter
MND-12	BBA_04401	-4.02813	-0.49995	Up	sporulation-specific protein
MND-12	BBA_07976	2.11147	0.491231	Down	hexokinase-like protein
MND-12	BBA_06145	2.25267	0.484456	Down	60S ribosomal protein L5 (CPR4)
MND-12	BBA_01099	2.18817	0.476392	Down	40S ribosomal protein S22
MND-12	BBA_07570	2.4802	0.46296	Down	nuclear pore protein
MND-12	BBA_02837	2.02012	0.461895	Down	ribosomal protein L7Ae
MND-12	BBA_06515	2.04312	0.456296	Down	flavin reductase like domain-containing protein
MND-12	BBA_08554	2.23181	0.454524	Down	60S ribosomal protein L27
MND-12	BBA_01576	2.2989	0.450171	Down	ribosomal protein L6e
MND-12	BBA_00217	2.16091	0.446156	Down	60S ribosomal protein L31
MND-12	BBA_04753	3.57654	0.439353	Down	Concanavalin A-like lectin/glucanase
MND-12	BBA_05519	2.06423	0.438782	Down	ribosomal protein S6e
MND-12	BBA_00775	4.00635	0.437871	Down	glutamate/Leucine/Phenylalanine/Valine dehydrogenase
MND-12	BBA_02106	2.35596	0.417934	Down	copper amine oxidase
MND-12	BBA_01833	2.11185	0.417506	Down	60S ribosomal protein L44 (L41)
MND-12	BBA_04903	2.35369	0.399729	Down	rasp f 7 allergen
MND-12	BBA_02339	2.07065	0.383824	Down	taurine catabolism dioxygenase TauD
MND-12	BBA_00350	2.49478	0.382312	Down	dUTP diphosphatase
MND-12	BBA_02338	3.27452	0.378271	Down	hypothetical protein
MND-12	BBA_03073	2.50994	0.348543	Down	DJ-1/PfpI family protein
MND-12	BBA_01671	2.03959	0.327399	Down	60S ribosomal protein L23
MND-12	BBA_03045	3.45903	0.29645	Down	Acyl-CoA N-acyltransferase
MND-12	BBA_04161	2.14994	0.294459	Down	40S ribosomal protein S19
MND-12	BBA_06693	2.02892	0.288221	Down	hypothetical protein
MND-12	BBA_00174	2.04941	0.282806	Down	60S acidic ribosomal protein P0
MND-12	BBA_05854	2.01039	0.255629	Down	putative phospholipase
MND-12	BBA_08920	2.05412	0.251005	Down	60S ribosomal protein L3
MND-12	BBA_08684	2.82591	0.244123	Down	fatty acid desaturase
MND-12	BBA_09641	2.20632	0.212991	Down	Fungal Zn binuclear cluster domain containing protein
MND-12	BBA_02139	2.62384	0.198004	Down	Glutathione S-transferase
MND-12	BBA_09106	2.09875	0.0690135	Down	hypothetical protein
MND-12	BBA_04203	2.07775	-0.0244403	Down	ATP-dependent protease La
MND-12	BBA_07782	2.70279	-0.0513563	Down	hypothetical protein
MND-12	BBA_04991	2.27843	-0.0775618	Down	cercosporin toxin biosynthesis protein
MND-12	BBA_05784	2.04118	-0.0877965	Down	chaperonin 10 kDa subunit
MND-12	BBA_02120	2.21342	-0.190549	Down	hypothetical protein
MND-12	BBA_03623	2.54242	-0.195665	Down	Wd tetratricopeptide repeat domain-containing protein
MND-12	BBA_03138	4.35902	-0.198001	Down	LysM domain-containing protein
MND-12	BBA_03354	2.25889	-0.249632	Down	hypothetical protein
MND-12	BBA_01606	2.2818	-0.279621	Down	isocitrate/isopropylmalate dehydrogenase
MND-12	BBA_04472	2.2775	-0.30707	Down	PET8 protein
MND-12	BBA_01971	2.62649	-0.314668	Down	LPS glycosyltransferase, putative
MND-12	BBA_03153	2.01125	-0.358035	Down	methyltransferase domain-containing protein
MND-12	BBA_07163	2.19817	-0.383261	Down	ABC1 family protein
MND-12	BBA_02095	3.87753	-0.387131	Down	hypothetical protein
MND-12	BBA_01962	2.02595	-0.389347	Down	hypothetical protein
MND-12	BBA_04512	2.68848	-0.457336	Down	hypothetical protein
MND-12	BBA_02311	2.02924	-0.463834	Down	Cu/Zn superoxide dismutase
MND-12	BBA_01009	-0.160574	-2.01125	Down	amino acid permease
MND-12	BBA_01856	0.436834	-2.02011	Down	nucleolar complex-associated protein
MND-12	BBA_05672	0.0344691	-2.02895	Down	beta-glucosidase, putative
MND-12	BBA_00382	0.122038	-2.0293	Down	Fe-S protein assembly co-chaperone HscB
MND-12	BBA_03591	-0.206159	-2.03177	Down	PRELI/MSF1-like protein
MND-12	BBA_07911	0.499631	-2.03966	Down	18S rRNA biogenesis protein RCL1
MND-12	BBA_01836	0.0442625	-2.04724	Down	major facilitator superfamily transporter
MND-12	BBA_03833	0.0692872	-2.07264	Down	DEAD/DEAH box helicase
MND-12	BBA_02809	-0.101841	-2.08677	Down	cytochrome c/c1 heme lyase
MND-12	BBA_03788	0.296619	-2.09823	Down	hypothetical protein
MND-12	BBA_04828	-0.383403	-2.12555	Down	vacuolar basic amino acid transporter 1
MND-12	BBA_05949	0.223917	-2.13284	Down	dihydrouridine synthase
MND-12	BBA_02525	0.165131	-2.14055	Down	U3 small nucleolar RNA-associated protein
MND-12	BBA_02215	0.416712	-2.16587	Down	monocarboxylate transporter
MND-12	BBA_08296	-0.0258022	-2.17365	Down	integral membrane protein
MND-12	BBA_06755	-0.172401	-2.17748	Down	FAD binding domain protein
MND-12	BBA_08264	3.17946	-2.18997	Down	2-amino-3-carboxymuconate-6-semialdehyde decarboxylase
MND-12	BBA_03977	-0.273951	-2.19144	Down	MAK16 protein, putative
MND-12	BBA_05506	0.0824843	-2.19418	Down	WD repeat-containing protein
MND-12	BBA_07299	-0.269559	-2.2452	Down	non-hemolytic phospholipase C precursor
MND-12	BBA_03436	5.33367	-2.24754	Down	hypothetical protein
MND-12	BBA_08392	-0.250375	-2.25555	Down	salicylate hydroxylase
MND-12	BBA_07815	-0.401163	-2.2605	Down	Cytochrome P450 CYP504B10
MND-12	BBA_02084	0.488792	-2.2659	Down	CPL domain-containing protein
MND-12	BBA_02395	0.059834	-2.27407	Down	Zn(2)-C6-type transcriptional repressor
MND-12	BBA_02672	0.183355	-2.2767	Down	WD domain-containing protein
MND-12	BBA_06532	3.58456	-2.29867	Down	DUF500 domain protein
MND-12	BBA_07022	0.438033	-2.31519	Down	A49-like RNA polymerase I associated factor
MND-12	BBA_07277	0.236867	-2.33024	Down	hypothetical protein
MND-12	BBA_00227	0.268796	-2.33812	Down	cutinase negative acting protein
MND-12	BBA_06329	0.348909	-2.33836	Down	iron sulfur cluster assembly protein 1
MND-12	BBA_09081	-0.267115	-2.37098	Down	beta-alanine synthase
MND-12	BBA_05747	0.43051	-2.39261	Down	ser/Thr-rich protein T10 in DGCR region
MND-12	BBA_00190	0.402465	-2.44628	Down	COX17 protein
MND-12	BBA_02522	0.4593	-2.46769	Down	60S ribosomal subunit assembly/export protein LOC1
MND-12	BBA_04907	0.0866798	-2.48822	Down	YhhN family protein
MND-12	BBA_04832	-0.104792	-2.50924	Down	Cytochrome P450 CYP684B2
MND-12	BBA_02394	-0.482442	-2.57423	Down	methyltransferase-like protein
MND-12	BBA_03419	5.16585	-2.57614	Down	hypothetical protein
MND-12	BBA_05073	0.0625009	-2.6072	Down	BING4CT domain-containing protein
MND-12	BBA_05255	-0.210915	-2.61169	Down	ankyrin repeat protein
MND-12	BBA_07936	0.427148	-2.64566	Down	hypothetical protein
MND-12	BBA_01102	-0.0460823	-2.72902	Down	fungal specific transcription factor
MND-12	BBA_06367	0.0992364	-2.86559	Down	succinate-CoA ligase
MND-12	BBA_06029	6.18222	-2.91142	Down	carboxymuconolactone decarboxylase
MND-12	BBA_00908	0.480568	-2.91157	Down	RTA1 like protein
MND-12	BBA_03827	2.02266	-3.14974	Down	Riboflavin synthase-like beta-barrel
MND-12	BBA_03828	2.03134	-3.36473	Down	Cytochrome P450 CYP540B16
MND-12	BBA_04187	0.229915	-3.74908	Down	Peptidase S8/S53, subtilisin/kexin/sedolisin
MND-12	BBA_06217	2.23991	-3.82278	Down	quinone oxidoreductase
MND-12	BBA_02022	-0.221784	-3.89915	Down	hypothetical protein
MND-12	BBA_02765	0.379992	-3.90667	Down	DJ-1/PfpI family protein
MND-12	BBA_08686	4.93743	-3.97303	Down	UDP-glucosyltransferase
MND-12	BBA_06196	0.333384	-4.08773	Down	monooxygenase, FAD-binding protein
MND-12	BBA_08685	5.07343	-4.22607	Down	FkbM family methyltransferase
MND-12	BBA_06838	2.0086	-4.7737	Down	phospholipase/carboxylesterase
MND-12	BBA_08179	0.430326	-4.99692	Down	polyketide synthase
MND-12	BBA_02344	2.28423	-5.87906	Down	succinate-semialdehyde dehydrogenase
MND-12	BBA_04706	-0.410134	-6.02762	Down	MFS multidrug resistance transporter
MND-12	BBA_02345	3.98022	-6.73706	Down	4-aminobutyrate aminotransferase
MND-12	BBA_07211	-0.0646837	-6.78504	Down	hypothetical protein
MND-12	BBA_02396	-0.473171	-7.1208	Down	NADPH-dependent FMN reductase
MND-12	BBA_02767	-0.277535	-8.547	Down	hypothetical protein
MND-12	BBA_08183	3.16031	-9.07594	Down	laccase 2
MND-12	BBA_08185	3.55526	-9.17196	Down	hypothetical protein
MND-12	BBA_08182	3.31876	-9.28506	Down	FAD binding domain-containing protein
MND-12	BBA_08184	4.42906	-10.244	Down	glutathione-s-transferase
